# Supplementary material for: Whole Genome Re-Sequencing and Characterization of Powdery Mildew Disease-Associated Allelic Variation in Melon
Source: PLoS One. 2016 Jun 16;11(6):e0157524. doi: 10.1371/journal.pone.0157524 (PMC4911151; doi:10.1371/journal.pone.0157524)
Supplement: S2 Table — (XLSX) [file pone.0157524.s008.xlsx]

## Sheet: Sheet1
S2 Table. The distribution of InDel length in each accession.
SCNU1154		Edisto47		MR-1		PMR5
Length (bp)	Count	Length (bp)	Count	Length (bp)	Count	Length (bp)	Count
1	387375	1	313950	1	306275	1	431131
2	14179	2	9829	2	13945	2	14260
3	7698	3	4872	3	7502	3	7798
4	3755	4	2105	4	3492	4	3708
5	3103	5	1664	5	2898	5	3135
6	2009	6	1045	6	1844	6	2014
7	1749	7	918	7	1590	7	1758
8	1469	8	715	8	1379	8	1437
9	1280	9	638	9	1115	9	1276
10	987	10	441	10	827	10	987
11	902	11	369	11	727	11	917
12	599	12	211	12	516	12	617
13	480	13	164	13	354	13	476
14	310	14	87	14	218	14	333
15	205	15	41	15	164	15	216
16	135	16	37	16	96	16	157
17	106	17	13	17	63	17	111
18	52	18	13	18	38	18	69
19	26	19	6	19	14	19	40
20	21	20	1	20	4	20	17
21	5					21	5
						22	3
bp: base pair
