# Supplementary material for: Whole Genome Re-Sequencing and Characterization of Powdery Mildew Disease-Associated Allelic Variation in Melon
Source: PLoS One. 2016 Jun 16;11(6):e0157524. doi: 10.1371/journal.pone.0157524 (PMC4911151; doi:10.1371/journal.pone.0157524)
Supplement: S3 Table — (XLSX) [file pone.0157524.s009.xlsx]

## Sheet: Sheet1
S3 Table. Distribution of SNP/InDel effects by type and region across melon accessions.
Effect	SNP effects				InDel effects
	Scnu1154	Edisto47	MR-1	PMR5	Scnu1154	Edisto47	MR-1	PMR5
HIGH	1192	950	1176	1186	2414	1959	2282	2372
MODERATE	29668	26424	32227	30511	1466	1293	1513	1542
LOW	35176	33645	40783	36486	1373	1269	1451	1391
MODIFIER	3491756	3038967	3996658	3772312	1323062	1101336	967907	1558097
Region
Intergenic	0.4655	0.4772	0.4374	0.4482	0.3515	0.3291	0.3929	0.2831
Intron	0.0576	0.0671	0.0621	0.0605	0.0565	0.0586	0.0788	0.0904
Upstream	0.2366	0.2482	0.2485	0.2433	0.2459	0.2455	0.2652	0.3356
Downstream	0.2138	0.2277	0.2243	0.2213	0.3313	0.3519	0.2429	0.2783
Exon	0.017	0.0178	0.0165	0.0161	0.0028	0.0024	0.0037	0.0024
Splice site donor	2e-05	1e-05	2e-05	1e-05	7e-05	6e-05	0.0001	6e-05
Splice site acceptor	2e-05	2e-05	2e-05	1e-05	4e-05	3e-05	5e-05	3e-05
