# Supplementary material for: Whole Genome Re-Sequencing and Characterization of Powdery Mildew Disease-Associated Allelic Variation in Melon
Source: PLoS One. 2016 Jun 16;11(6):e0157524. doi: 10.1371/journal.pone.0157524 (PMC4911151; doi:10.1371/journal.pone.0157524)
Supplement: S4 Table — (XLSX) [file pone.0157524.s010.xlsx]

## Sheet: Sheet1
S4 Table. Chromosomal distribution of detected structure variations.
	Scnu1154						Edisto47						MR-1						PMR5
Chr.	CTX	DEL	INS	INV	ITX	Total	CTX	DEL	INS	INV	ITX	Total	CTX	DEL	INS	INV	ITX	Total	CTX	DEL	INS	INV	ITX	Total
Chr0	8083	2191	1106	4200	2288	17868	4327	1689	1485	3202	1738	12441	5638	1783	877	3308	1906	13512	7949	2038	1046	3903	2271	17207
Chr1	719	1670	332	89	72	2882	830	1649	305	82	59	2925	637	1557	380	81	69	2724	822	1564	422	95	67	2970
Chr2	1107	1196	465	138	81	2987	1741	1334	635	133	90	3933	1164	1240	453	138	78	3073	1358	1262	591	129	97	3437
Chr3	576	1627	285	98	62	2648	664	1705	201	71	34	2675	476	1346	247	77	53	2199	633	1667	349	102	52	2803
Chr4	679	1957	425	191	88	3340	991	1966	379	176	83	3595	643	1697	407	144	72	2963	832	1910	548	183	94	3567
Chr5	441	1410	212	74	57	2194	509	1565	127	82	52	2335	373	1184	223	77	58	1915	529	1422	298	125	68	2442
Chr6	739	1619	371	156	64	2949	1148	1673	505	173	86	3585	728	1695	453	165	70	3111	904	1562	512	178	75	3231
Chr7	374	1483	361	117	76	2411	567	1504	305	136	62	2574	361	1226	322	104	50	2063	478	1451	431	119	87	2566
Chr8	230	1556	190	65	68	2109	229	1649	110	44	56	2088	190	1529	195	56	60	2030	226	1531	260	68	79	2164
Chr9	264	1248	278	141	80	2011	372	1243	356	168	104	2243	244	1173	301	147	72	1937	301	1196	382	155	90	2124
Chr10	87	1317	159	52	43	1658	104	1517	75	44	29	1769	62	1108	138	32	29	1369	104	1352	229	49	41	1775
Chr11	83	1966	334	144	98	2625	106	1711	233	120	55	2225	76	1607	280	111	57	2131	98	1985	445	148	79	2755
Chr12	0	1564	299	85	113	2061	0	1621	302	91	108	2122	0	1425	317	63	76	1881	0	1583	414	85	114	2196
Total	13382	20804	4817	5550	3190	47743	11588	20826	5018	4522	2556	44510	10592	18570	4593	4503	2650	40908	14234	20523	5927	5339	3214	49237
