# Supplementary material for: Whole Genome Re-Sequencing and Characterization of Powdery Mildew Disease-Associated Allelic Variation in Melon
Source: PLoS One. 2016 Jun 16;11(6):e0157524. doi: 10.1371/journal.pone.0157524 (PMC4911151; doi:10.1371/journal.pone.0157524)
Supplement: S5 Table — (XLSX) [file pone.0157524.s011.xlsx]

## Sheet: Sheet1
S5 Table. SNP variations in R genes
Pseduo-chromosome	Position	Reference	Alteration	Gene Name	Transcript ID	Transcript	Effect	Classification
chr1	32212970	A	G	MELO3C023568	MELO3C023568T1	transcript	HIGH	splice_acceptor_variant&intron_variant
chr2	994117	A	C	MELO3C015354	MELO3C015354T1	transcript	HIGH	stop_lost&splice_region_variant
chr3	3159894	T	C	MELO3C008293	MELO3C008293T1	transcript	HIGH	stop_lost
chr9	6797805	C	T	MELO3C002877	MELO3C002877T1	transcript	HIGH	stop_gained
chr0	2184559	A	G	MELO3C027050	MELO3C027050T1	transcript	MODERATE	missense_variant
chr0	2189614	A	G	MELO3C027066	MELO3C027066T1	transcript	MODERATE	missense_variant
chr0	8571856	T	C	MELO3C027425	MELO3C027425T2	transcript	MODERATE	missense_variant
chr0	8572425	A	G	MELO3C027425	MELO3C027425T2	transcript	MODERATE	missense_variant
chr0	11626981	G	T	MELO3C000225	MELO3C000225T1	transcript	MODERATE	missense_variant
chr0	11627055	A	T	MELO3C000225	MELO3C000225T1	transcript	MODERATE	missense_variant
chr1	341971	C	G	MELO3C018447	MELO3C018447T1	transcript	MODERATE	missense_variant
chr1	750450	C	T	MELO3C018511	MELO3C018511T1	transcript	MODERATE	missense_variant
chr1	1068252	C	G	MELO3C018552	MELO3C018552T1	transcript	MODERATE	missense_variant
chr1	1069077	T	G	MELO3C018552	MELO3C018552T1	transcript	MODERATE	missense_variant
chr1	1740350	A	G	MELO3C018645	MELO3C018645T1	transcript	MODERATE	missense_variant
chr1	1741423	A	C	MELO3C018645	MELO3C018645T1	transcript	MODERATE	missense_variant
chr1	2236488	T	C	MELO3C018703	MELO3C018703T1	transcript	MODERATE	missense_variant&splice_region_variant
chr1	2634125	G	A	MELO3C018758	MELO3C018758T1	transcript	MODERATE	missense_variant
chr1	13559898	C	A	MELO3C013195	MELO3C013195T1	transcript	MODERATE	missense_variant
chr1	13560729	C	T	MELO3C013195	MELO3C013195T1	transcript	MODERATE	missense_variant
chr1	13561971	A	G	MELO3C013196	MELO3C013196T1	transcript	MODERATE	missense_variant
chr1	13562007	C	T	MELO3C013196	MELO3C013196T1	transcript	MODERATE	missense_variant
chr1	32118442	A	C	MELO3C023577	MELO3C023577T1	transcript	MODERATE	missense_variant
chr1	32118526	C	T	MELO3C023577	MELO3C023577T1	transcript	MODERATE	missense_variant
chr1	32118574	T	C	MELO3C023577	MELO3C023577T1	transcript	MODERATE	missense_variant
chr1	32118595	A	G	MELO3C023577	MELO3C023577T1	transcript	MODERATE	missense_variant
chr1	32140373	C	T	MELO3C023575	MELO3C023575T1	transcript	MODERATE	missense_variant
chr1	32140468	T	C	MELO3C023575	MELO3C023575T1	transcript	MODERATE	missense_variant
chr1	32141970	A	C	MELO3C023575	MELO3C023575T1	transcript	MODERATE	missense_variant
chr1	32142195	T	C	MELO3C023575	MELO3C023575T1	transcript	MODERATE	missense_variant
chr1	32142616	T	C	MELO3C023575	MELO3C023575T1	transcript	MODERATE	missense_variant
chr1	32142813	A	G	MELO3C023575	MELO3C023575T1	transcript	MODERATE	missense_variant
chr1	32143136	A	C	MELO3C023575	MELO3C023575T1	transcript	MODERATE	missense_variant
chr1	32205924	A	G	MELO3C023569	MELO3C023569T1	transcript	MODERATE	missense_variant
chr1	32210137	C	A	MELO3C023568	MELO3C023568T1	transcript	MODERATE	missense_variant
chr1	32210888	C	A	MELO3C023568	MELO3C023568T1	transcript	MODERATE	missense_variant
chr1	32210964	G	A	MELO3C023568	MELO3C023568T1	transcript	MODERATE	missense_variant
chr1	32211142	C	T	MELO3C023568	MELO3C023568T1	transcript	MODERATE	missense_variant
chr1	32211343	A	T	MELO3C023568	MELO3C023568T1	transcript	MODERATE	missense_variant
chr1	32211580	C	T	MELO3C023568	MELO3C023568T1	transcript	MODERATE	missense_variant
chr1	32211960	C	T	MELO3C023568	MELO3C023568T1	transcript	MODERATE	missense_variant
chr1	32212146	G	A	MELO3C023568	MELO3C023568T1	transcript	MODERATE	missense_variant
chr1	32212360	A	G	MELO3C023568	MELO3C023568T1	transcript	MODERATE	missense_variant
chr1	32212368	T	G	MELO3C023568	MELO3C023568T1	transcript	MODERATE	missense_variant
chr1	32213054	A	G	MELO3C023568	MELO3C023568T1	transcript	MODERATE	missense_variant
chr1	32254153	G	A	MELO3C023566	MELO3C023566T1	transcript	MODERATE	missense_variant
chr1	32254171	A	G	MELO3C023566	MELO3C023566T1	transcript	MODERATE	missense_variant
chr1	32254180	A	C	MELO3C023566	MELO3C023566T1	transcript	MODERATE	missense_variant
chr1	32254189	C	T	MELO3C023566	MELO3C023566T1	transcript	MODERATE	missense_variant
chr1	32254213	T	A	MELO3C023566	MELO3C023566T1	transcript	MODERATE	missense_variant
chr1	32254270	G	A	MELO3C023566	MELO3C023566T1	transcript	MODERATE	missense_variant
chr1	32254301	G	A	MELO3C023566	MELO3C023566T1	transcript	MODERATE	missense_variant
chr1	32254435	G	A	MELO3C023566	MELO3C023566T1	transcript	MODERATE	missense_variant
chr1	32254456	T	A	MELO3C023566	MELO3C023566T1	transcript	MODERATE	missense_variant
chr1	32254459	C	A	MELO3C023566	MELO3C023566T1	transcript	MODERATE	missense_variant
chr1	32254474	A	G	MELO3C023566	MELO3C023566T1	transcript	MODERATE	missense_variant
chr1	32254485	A	C	MELO3C023566	MELO3C023566T1	transcript	MODERATE	missense_variant
chr1	32254506	A	G	MELO3C023566	MELO3C023566T1	transcript	MODERATE	missense_variant
chr1	32254525	G	A	MELO3C023566	MELO3C023566T1	transcript	MODERATE	missense_variant
chr1	32254527	G	C	MELO3C023566	MELO3C023566T1	transcript	MODERATE	missense_variant
chr1	32254610	T	G	MELO3C023566	MELO3C023566T1	transcript	MODERATE	missense_variant
chr1	32255844	A	G	MELO3C023566	MELO3C023566T1	transcript	MODERATE	missense_variant
chr1	34184247	G	T	MELO3C024302	MELO3C024302T1	transcript	MODERATE	missense_variant
chr1	34184266	G	C	MELO3C024302	MELO3C024302T1	transcript	MODERATE	missense_variant
chr1	34185883	G	A	MELO3C024302	MELO3C024302T1	transcript	MODERATE	missense_variant
chr1	34185910	G	A	MELO3C024302	MELO3C024302T1	transcript	MODERATE	missense_variant
chr1	34186688	T	A	MELO3C024302	MELO3C024302T1	transcript	MODERATE	missense_variant
chr1	34186707	G	A	MELO3C024302	MELO3C024302T1	transcript	MODERATE	missense_variant
chr1	35110120	A	T	MELO3C024427	MELO3C024427T1	transcript	MODERATE	missense_variant
chr1	35110436	T	C	MELO3C024427	MELO3C024427T1	transcript	MODERATE	missense_variant
chr1	35110455	T	A	MELO3C024427	MELO3C024427T1	transcript	MODERATE	missense_variant
chr1	35112626	A	G	MELO3C024427	MELO3C024427T1	transcript	MODERATE	missense_variant
chr1	35114212	G	A	MELO3C024427	MELO3C024427T1	transcript	MODERATE	missense_variant
chr1	35116616	A	C	MELO3C024428	MELO3C024428T1	transcript	MODERATE	missense_variant
chr1	35118243	T	C	MELO3C024429	MELO3C024429T1	transcript	MODERATE	missense_variant
chr2	985472	A	C	MELO3C015353	MELO3C015353T1	transcript	MODERATE	missense_variant
chr2	986247	G	A	MELO3C015353	MELO3C015353T1	transcript	MODERATE	missense_variant
chr2	986300	T	G	MELO3C015353	MELO3C015353T1	transcript	MODERATE	missense_variant
chr2	996331	G	C	MELO3C015355	MELO3C015355T1	transcript	MODERATE	missense_variant
chr2	1268470	T	C	MELO3C015388	MELO3C015388T1	transcript	MODERATE	missense_variant
chr2	1274820	G	C	MELO3C015389	MELO3C015389T1	transcript	MODERATE	missense_variant
chr2	1477080	T	C	MELO3C015415	MELO3C015415T1	transcript	MODERATE	missense_variant
chr2	1482114	G	T	MELO3C015416	MELO3C015416T1	transcript	MODERATE	missense_variant
chr2	1482115	C	A	MELO3C015416	MELO3C015416T1	transcript	MODERATE	missense_variant
chr2	1482310	C	A	MELO3C015416	MELO3C015416T1	transcript	MODERATE	missense_variant
chr2	1482322	T	C	MELO3C015416	MELO3C015416T1	transcript	MODERATE	missense_variant
chr2	1482390	C	T	MELO3C015416	MELO3C015416T1	transcript	MODERATE	missense_variant
chr2	3572862	T	C	MELO3C015631	MELO3C015631T1	transcript	MODERATE	missense_variant
chr2	25410244	G	A	MELO3C026279	MELO3C026279T1	transcript	MODERATE	missense_variant
chr2	25411885	G	A	MELO3C026279	MELO3C026279T1	transcript	MODERATE	missense_variant
chr2	25579663	A	T	MELO3C026255	MELO3C026255T1	transcript	MODERATE	missense_variant
chr2	25588738	A	G	MELO3C026253	MELO3C026253T1	transcript	MODERATE	missense_variant
chr2	25588891	G	A	MELO3C026253	MELO3C026253T1	transcript	MODERATE	missense_variant
chr2	25634707	A	T	MELO3C026243	MELO3C026243T1	transcript	MODERATE	missense_variant
chr2	25634737	A	G	MELO3C026243	MELO3C026243T1	transcript	MODERATE	missense_variant
chr2	25639770	T	A	MELO3C026241	MELO3C026241T1	transcript	MODERATE	missense_variant
chr2	25640467	G	C	MELO3C026241	MELO3C026241T1	transcript	MODERATE	missense_variant
chr3	1866969	A	G	MELO3C008206	MELO3C008206T1	transcript	MODERATE	missense_variant
chr3	1873558	A	G	MELO3C008207	MELO3C008207T1	transcript	MODERATE	missense_variant
chr3	1874043	C	A	MELO3C008207	MELO3C008207T1	transcript	MODERATE	missense_variant
chr3	1874106	G	C	MELO3C008207	MELO3C008207T1	transcript	MODERATE	missense_variant
chr3	1874516	T	C	MELO3C008207	MELO3C008207T1	transcript	MODERATE	missense_variant
chr3	3150262	C	T	MELO3C008292	MELO3C008292T1	transcript	MODERATE	missense_variant
chr3	3150747	G	A	MELO3C008292	MELO3C008292T1	transcript	MODERATE	missense_variant
chr3	3150821	G	T	MELO3C008292	MELO3C008292T1	transcript	MODERATE	missense_variant
chr3	3150915	T	G	MELO3C008292	MELO3C008292T1	transcript	MODERATE	missense_variant
chr3	3156740	C	A	MELO3C008293	MELO3C008293T1	transcript	MODERATE	missense_variant
chr3	3157001	A	T	MELO3C008293	MELO3C008293T1	transcript	MODERATE	missense_variant
chr3	3157599	G	A	MELO3C008293	MELO3C008293T1	transcript	MODERATE	missense_variant
chr3	3159693	T	A	MELO3C008293	MELO3C008293T1	transcript	MODERATE	missense_variant
chr3	20233456	T	G	MELO3C019970	MELO3C019970T1	transcript	MODERATE	missense_variant
chr3	20658180	A	G	MELO3C019939	MELO3C019939T1	transcript	MODERATE	missense_variant
chr3	20658497	A	G	MELO3C019939	MELO3C019939T1	transcript	MODERATE	missense_variant
chr3	20658733	A	C	MELO3C019939	MELO3C019939T1	transcript	MODERATE	missense_variant
chr3	20955443	A	C	MELO3C019920	MELO3C019920T1	transcript	MODERATE	missense_variant
chr4	1617996	G	A	MELO3C003486	MELO3C003486T1	transcript	MODERATE	missense_variant
chr4	2622608	G	A	MELO3C003604	MELO3C003604T1	transcript	MODERATE	missense_variant
chr4	12897216	A	G	MELO3C012838	MELO3C012838T1	transcript	MODERATE	missense_variant
chr4	13354982	A	G	MELO3C012860	MELO3C012860T1	transcript	MODERATE	missense_variant
chr4	13355143	C	G	MELO3C012860	MELO3C012860T1	transcript	MODERATE	missense_variant
chr4	23838533	A	G	MELO3C023993	MELO3C023993T1	transcript	MODERATE	missense_variant
chr4	25429489	G	A	MELO3C026903	MELO3C026903T1	transcript	MODERATE	missense_variant
chr4	25430373	A	C	MELO3C026902	MELO3C026902T1	transcript	MODERATE	missense_variant
chr4	25432604	A	G	MELO3C026902	MELO3C026902T1	transcript	MODERATE	missense_variant
chr4	26353011	C	T	MELO3C009976	MELO3C009976T1	transcript	MODERATE	missense_variant
chr4	26354220	C	A	MELO3C009976	MELO3C009976T1	transcript	MODERATE	missense_variant
chr4	26354317	C	T	MELO3C009976	MELO3C009976T1	transcript	MODERATE	missense_variant
chr4	26354509	C	A	MELO3C009976	MELO3C009976T1	transcript	MODERATE	missense_variant
chr4	26355118	C	T	MELO3C009976	MELO3C009976T1	transcript	MODERATE	missense_variant
chr4	27571071	G	A	MELO3C009850	MELO3C009850T1	transcript	MODERATE	missense_variant
chr4	28904404	C	A	MELO3C009695	MELO3C009695T1	transcript	MODERATE	missense_variant
chr4	28904744	A	G	MELO3C009695	MELO3C009695T1	transcript	MODERATE	missense_variant
chr4	28904753	A	G	MELO3C009695	MELO3C009695T1	transcript	MODERATE	missense_variant
chr4	28904774	A	G	MELO3C009695	MELO3C009695T1	transcript	MODERATE	missense_variant
chr4	28905191	G	A	MELO3C009695	MELO3C009695T1	transcript	MODERATE	missense_variant
chr4	28906665	A	G	MELO3C009695	MELO3C009695T1	transcript	MODERATE	missense_variant
chr4	28906722	A	G	MELO3C009695	MELO3C009695T1	transcript	MODERATE	missense_variant
chr4	28911080	G	A	MELO3C009694	MELO3C009694T1	transcript	MODERATE	missense_variant
chr4	28911203	G	A	MELO3C009694	MELO3C009694T1	transcript	MODERATE	missense_variant
chr4	28911268	A	G	MELO3C009694	MELO3C009694T1	transcript	MODERATE	missense_variant
chr4	28911368	G	A	MELO3C009694	MELO3C009694T1	transcript	MODERATE	missense_variant
chr4	28917526	A	G	MELO3C009693	MELO3C009693T1	transcript	MODERATE	missense_variant
chr4	28918010	A	G	MELO3C009693	MELO3C009693T1	transcript	MODERATE	missense_variant
chr4	28918978	A	T	MELO3C009693	MELO3C009693T1	transcript	MODERATE	missense_variant
chr4	28919657	T	G	MELO3C009693	MELO3C009693T1	transcript	MODERATE	missense_variant
chr4	28919711	C	A	MELO3C009693	MELO3C009693T1	transcript	MODERATE	missense_variant
chr4	30230770	T	A	MELO3C009538	MELO3C009538T1	transcript	MODERATE	missense_variant
chr4	30230971	G	A	MELO3C009538	MELO3C009538T1	transcript	MODERATE	missense_variant
chr4	30236418	T	C	MELO3C009537	MELO3C009537T1	transcript	MODERATE	missense_variant
chr4	31072535	C	T	MELO3C009423	MELO3C009423T1	transcript	MODERATE	missense_variant
chr4	32579126	A	G	MELO3C009178	MELO3C009178T1	transcript	MODERATE	missense_variant
chr4	32828989	C	T	MELO3C009133	MELO3C009133T1	transcript	MODERATE	missense_variant
chr4	32830122	T	G	MELO3C009133	MELO3C009133T1	transcript	MODERATE	missense_variant
chr5	2304696	G	A	MELO3C014454	MELO3C014454T1	transcript	MODERATE	missense_variant
chr5	7160581	A	G	MELO3C023078	MELO3C023078T1	transcript	MODERATE	missense_variant
chr5	7359152	C	A	MELO3C023088	MELO3C023088T1	transcript	MODERATE	missense_variant
chr5	7359177	C	G	MELO3C023088	MELO3C023088T1	transcript	MODERATE	missense_variant
chr5	7360017	C	G	MELO3C023088	MELO3C023088T1	transcript	MODERATE	missense_variant
chr5	13399679	A	G	MELO3C008572	MELO3C008572T1	transcript	MODERATE	missense_variant
chr5	13399939	C	A	MELO3C008572	MELO3C008572T1	transcript	MODERATE	missense_variant
chr5	13407406	T	G	MELO3C008573	MELO3C008573T1	transcript	MODERATE	missense_variant
chr5	13407454	T	C	MELO3C008573	MELO3C008573T1	transcript	MODERATE	missense_variant
chr5	13408431	A	C	MELO3C008573	MELO3C008573T1	transcript	MODERATE	missense_variant
chr5	13408503	C	A	MELO3C008573	MELO3C008573T1	transcript	MODERATE	missense_variant
chr5	13408943	A	G	MELO3C008573	MELO3C008573T1	transcript	MODERATE	missense_variant
chr5	17234928	A	G	MELO3C008692	MELO3C008692T1	transcript	MODERATE	missense_variant
chr5	17237113	T	C	MELO3C008693	MELO3C008693T1	transcript	MODERATE	missense_variant
chr5	17239837	C	T	MELO3C008693	MELO3C008693T1	transcript	MODERATE	missense_variant
chr5	17240108	T	G	MELO3C008693	MELO3C008693T1	transcript	MODERATE	missense_variant
chr5	17241135	A	G	MELO3C008693	MELO3C008693T1	transcript	MODERATE	missense_variant
chr5	20066655	G	A	MELO3C003949	MELO3C003949T1	transcript	MODERATE	missense_variant
chr5	20066862	A	G	MELO3C003949	MELO3C003949T1	transcript	MODERATE	missense_variant
chr5	26581184	C	T	MELO3C004449	MELO3C004449T1	transcript	MODERATE	missense_variant
chr5	27736344	G	A	MELO3C004580	MELO3C004580T1	transcript	MODERATE	missense_variant
chr5	27879308	G	C	MELO3C004600	MELO3C004600T1	transcript	MODERATE	missense_variant
chr5	28323311	T	C	MELO3C004667	MELO3C004667T1	transcript	MODERATE	missense_variant
chr5	28323459	G	A	MELO3C004667	MELO3C004667T1	transcript	MODERATE	missense_variant
chr6	2685571	T	C	MELO3C006340	MELO3C006340T1	transcript	MODERATE	missense_variant
chr6	2686193	T	G	MELO3C006340	MELO3C006340T1	transcript	MODERATE	missense_variant
chr6	6178751	T	C	MELO3C006804	MELO3C006804T1	transcript	MODERATE	missense_variant
chr6	6180157	C	G	MELO3C006804	MELO3C006804T1	transcript	MODERATE	missense_variant
chr6	6180968	C	A	MELO3C006804	MELO3C006804T1	transcript	MODERATE	missense_variant
chr7	2158925	A	G	MELO3C016776	MELO3C016776T1	transcript	MODERATE	missense_variant
chr7	4325336	T	A	MELO3C025668	MELO3C025668T1	transcript	MODERATE	missense_variant&splice_region_variant
chr7	4325398	A	T	MELO3C025668	MELO3C025668T1	transcript	MODERATE	missense_variant
chr7	4325679	T	C	MELO3C025668	MELO3C025668T1	transcript	MODERATE	missense_variant
chr7	4346970	C	G	MELO3C025667	MELO3C025667T1	transcript	MODERATE	missense_variant
chr7	4347529	T	C	MELO3C025667	MELO3C025667T1	transcript	MODERATE	missense_variant
chr7	4347625	G	A	MELO3C025667	MELO3C025667T1	transcript	MODERATE	missense_variant
chr7	4380157	G	A	MELO3C025664	MELO3C025664T1	transcript	MODERATE	missense_variant
chr7	5971461	A	C	MELO3C026395	MELO3C026395T1	transcript	MODERATE	missense_variant
chr7	5971675	T	G	MELO3C026395	MELO3C026395T1	transcript	MODERATE	missense_variant
chr7	7212550	T	C	MELO3C010549	MELO3C010549T1	transcript	MODERATE	missense_variant
chr7	7212739	T	C	MELO3C010549	MELO3C010549T1	transcript	MODERATE	missense_variant
chr7	9992533	G	C	MELO3C010412	MELO3C010412T1	transcript	MODERATE	missense_variant
chr7	15866807	G	T	MELO3C019023	MELO3C019023T1	transcript	MODERATE	missense_variant
chr7	15870918	T	C	MELO3C019024	MELO3C019024T1	transcript	MODERATE	missense_variant
chr7	15977643	G	A	MELO3C019027	MELO3C019027T1	transcript	MODERATE	missense_variant
chr7	21239686	G	A	MELO3C016250	MELO3C016250T1	transcript	MODERATE	missense_variant
chr7	21246258	G	C	MELO3C016252	MELO3C016252T1	transcript	MODERATE	missense_variant
chr7	22281839	C	T	MELO3C016348	MELO3C016348T1	transcript	MODERATE	missense_variant
chr7	22773789	C	T	MELO3C017541	MELO3C017541T1	transcript	MODERATE	missense_variant
chr7	22774140	T	A	MELO3C017541	MELO3C017541T1	transcript	MODERATE	missense_variant
chr7	24248598	G	A	MELO3C017691	MELO3C017691T1	transcript	MODERATE	missense_variant
chr7	24251499	A	G	MELO3C017692	MELO3C017692T1	transcript	MODERATE	missense_variant
chr7	24251779	T	A	MELO3C017692	MELO3C017692T1	transcript	MODERATE	missense_variant
chr7	24252062	C	T	MELO3C017692	MELO3C017692T1	transcript	MODERATE	missense_variant
chr7	24252428	T	C	MELO3C017692	MELO3C017692T1	transcript	MODERATE	missense_variant
chr7	24253013	C	T	MELO3C017692	MELO3C017692T1	transcript	MODERATE	missense_variant
chr7	24323531	A	T	MELO3C017706	MELO3C017706T1	transcript	MODERATE	missense_variant
chr7	24325244	G	T	MELO3C017706	MELO3C017706T1	transcript	MODERATE	missense_variant
chr7	24328965	T	C	MELO3C017707	MELO3C017707T1	transcript	MODERATE	missense_variant
chr7	25557160	G	A	MELO3C017862	MELO3C017862T1	transcript	MODERATE	missense_variant
chr8	4444486	G	T	MELO3C007659	MELO3C007659T1	transcript	MODERATE	missense_variant
chr8	5426718	G	A	MELO3C007799	MELO3C007799T1	transcript	MODERATE	missense_variant
chr8	5972044	C	T	MELO3C007880	MELO3C007880T1	transcript	MODERATE	missense_variant
chr8	5972120	G	C	MELO3C007880	MELO3C007880T1	transcript	MODERATE	missense_variant
chr8	5972151	C	G	MELO3C007880	MELO3C007880T1	transcript	MODERATE	missense_variant
chr8	5973929	C	A	MELO3C007881	MELO3C007881T1	transcript	MODERATE	missense_variant
chr8	5974117	G	A	MELO3C007881	MELO3C007881T1	transcript	MODERATE	missense_variant
chr8	5974520	C	T	MELO3C007881	MELO3C007881T1	transcript	MODERATE	missense_variant
chr8	5975074	G	A	MELO3C007881	MELO3C007881T1	transcript	MODERATE	missense_variant
chr8	5980283	A	C	MELO3C007882	MELO3C007882T1	transcript	MODERATE	missense_variant
chr8	5980487	A	C	MELO3C007882	MELO3C007882T1	transcript	MODERATE	missense_variant
chr8	5980612	C	A	MELO3C007882	MELO3C007882T1	transcript	MODERATE	missense_variant
chr8	20717784	A	G	MELO3C008957	MELO3C008957T1	transcript	MODERATE	missense_variant
chr8	20717812	C	T	MELO3C008957	MELO3C008957T1	transcript	MODERATE	missense_variant
chr8	20718501	A	G	MELO3C008957	MELO3C008957T1	transcript	MODERATE	missense_variant
chr8	20718804	T	A	MELO3C008957	MELO3C008957T1	transcript	MODERATE	missense_variant
chr8	20718984	G	C	MELO3C008957	MELO3C008957T1	transcript	MODERATE	missense_variant
chr8	20719241	G	A	MELO3C008957	MELO3C008957T1	transcript	MODERATE	missense_variant
chr8	20719335	A	G	MELO3C008957	MELO3C008957T1	transcript	MODERATE	missense_variant
chr8	20719341	A	C	MELO3C008957	MELO3C008957T1	transcript	MODERATE	missense_variant
chr8	20719962	G	A	MELO3C008957	MELO3C008957T1	transcript	MODERATE	missense_variant
chr8	20720075	T	C	MELO3C008957	MELO3C008957T1	transcript	MODERATE	missense_variant
chr8	20720204	T	C	MELO3C008957	MELO3C008957T1	transcript	MODERATE	missense_variant
chr8	23976360	A	G	MELO3C008838	MELO3C008838T1	transcript	MODERATE	missense_variant
chr8	23977196	G	T	MELO3C008838	MELO3C008838T1	transcript	MODERATE	missense_variant
chr8	23979025	T	C	MELO3C008838	MELO3C008838T1	transcript	MODERATE	missense_variant
chr8	23983472	C	A	MELO3C008837	MELO3C008837T1	transcript	MODERATE	missense_variant
chr8	23983499	C	A	MELO3C008837	MELO3C008837T1	transcript	MODERATE	missense_variant
chr8	23983538	T	C	MELO3C008837	MELO3C008837T1	transcript	MODERATE	missense_variant
chr8	23983582	G	C	MELO3C008837	MELO3C008837T1	transcript	MODERATE	missense_variant
chr8	25992720	A	G	MELO3C025233	MELO3C025233T1	transcript	MODERATE	missense_variant
chr8	25994069	C	T	MELO3C025233	MELO3C025233T1	transcript	MODERATE	missense_variant
chr8	25994476	C	G	MELO3C025233	MELO3C025233T1	transcript	MODERATE	missense_variant
chr9	668506	C	T	MELO3C022157	MELO3C022157T1	transcript	MODERATE	missense_variant
chr9	738541	T	C	MELO3C022148	MELO3C022148T1	transcript	MODERATE	missense_variant
chr9	738750	C	T	MELO3C022148	MELO3C022148T1	transcript	MODERATE	missense_variant
chr9	739371	A	G	MELO3C022148	MELO3C022148T1	transcript	MODERATE	missense_variant
chr9	764375	A	G	MELO3C022146	MELO3C022146T1	transcript	MODERATE	missense_variant
chr9	765053	T	G	MELO3C022146	MELO3C022146T1	transcript	MODERATE	missense_variant
chr9	765289	T	C	MELO3C022146	MELO3C022146T1	transcript	MODERATE	missense_variant
chr9	765548	T	C	MELO3C022146	MELO3C022146T1	transcript	MODERATE	missense_variant
chr9	765673	C	G	MELO3C022146	MELO3C022146T1	transcript	MODERATE	missense_variant
chr9	779354	C	T	MELO3C022145	MELO3C022145T1	transcript	MODERATE	missense_variant
chr9	779380	T	C	MELO3C022145	MELO3C022145T1	transcript	MODERATE	missense_variant
chr9	779407	G	T	MELO3C022145	MELO3C022145T1	transcript	MODERATE	missense_variant
chr9	779430	G	T	MELO3C022145	MELO3C022145T1	transcript	MODERATE	missense_variant
chr9	779766	G	T	MELO3C022145	MELO3C022145T1	transcript	MODERATE	missense_variant
chr9	779872	C	T	MELO3C022145	MELO3C022145T1	transcript	MODERATE	missense_variant
chr9	779960	T	C	MELO3C022145	MELO3C022145T1	transcript	MODERATE	missense_variant
chr9	780193	A	T	MELO3C022145	MELO3C022145T1	transcript	MODERATE	missense_variant
chr9	780268	C	A	MELO3C022145	MELO3C022145T1	transcript	MODERATE	missense_variant
chr9	780289	A	C	MELO3C022145	MELO3C022145T1	transcript	MODERATE	missense_variant
chr9	780296	A	C	MELO3C022145	MELO3C022145T1	transcript	MODERATE	missense_variant
chr9	780340	A	C	MELO3C022145	MELO3C022145T1	transcript	MODERATE	missense_variant
chr9	780507	A	G	MELO3C022145	MELO3C022145T1	transcript	MODERATE	missense_variant
chr9	780523	T	C	MELO3C022145	MELO3C022145T1	transcript	MODERATE	missense_variant
chr9	780532	A	G	MELO3C022145	MELO3C022145T1	transcript	MODERATE	missense_variant
chr9	780675	C	A	MELO3C022145	MELO3C022145T1	transcript	MODERATE	missense_variant
chr9	781338	G	A	MELO3C022145	MELO3C022145T1	transcript	MODERATE	missense_variant
chr9	785198	C	T	MELO3C022144	MELO3C022144T1	transcript	MODERATE	missense_variant
chr9	787554	C	T	MELO3C022144	MELO3C022144T1	transcript	MODERATE	missense_variant
chr9	787762	G	C	MELO3C022144	MELO3C022144T1	transcript	MODERATE	missense_variant
chr9	787994	C	T	MELO3C022144	MELO3C022144T1	transcript	MODERATE	missense_variant&splice_region_variant
chr9	788975	T	A	MELO3C022144	MELO3C022144T1	transcript	MODERATE	missense_variant
chr9	789036	T	C	MELO3C022144	MELO3C022144T1	transcript	MODERATE	missense_variant
chr9	789074	T	C	MELO3C022144	MELO3C022144T1	transcript	MODERATE	missense_variant
chr9	789171	T	C	MELO3C022144	MELO3C022144T1	transcript	MODERATE	missense_variant
chr9	789294	A	C	MELO3C022144	MELO3C022144T1	transcript	MODERATE	missense_variant
chr9	789300	G	T	MELO3C022144	MELO3C022144T1	transcript	MODERATE	missense_variant
chr9	789309	T	G	MELO3C022144	MELO3C022144T1	transcript	MODERATE	missense_variant
chr9	789312	T	C	MELO3C022144	MELO3C022144T1	transcript	MODERATE	missense_variant
chr9	789453	A	G	MELO3C022144	MELO3C022144T1	transcript	MODERATE	missense_variant
chr9	789642	A	T	MELO3C022144	MELO3C022144T1	transcript	MODERATE	missense_variant
chr9	789718	T	C	MELO3C022144	MELO3C022144T1	transcript	MODERATE	missense_variant
chr9	789876	T	C	MELO3C022144	MELO3C022144T1	transcript	MODERATE	missense_variant
chr9	790580	C	T	MELO3C022144	MELO3C022144T1	transcript	MODERATE	missense_variant&splice_region_variant
chr9	790606	T	G	MELO3C022144	MELO3C022144T1	transcript	MODERATE	missense_variant
chr9	791601	C	G	MELO3C022144	MELO3C022144T1	transcript	MODERATE	missense_variant
chr9	791644	G	A	MELO3C022144	MELO3C022144T1	transcript	MODERATE	missense_variant
chr9	791725	T	C	MELO3C022144	MELO3C022144T1	transcript	MODERATE	missense_variant
chr9	6612472	G	T	MELO3C025516	MELO3C025516T1	transcript	MODERATE	missense_variant
chr9	6612824	A	T	MELO3C025516	MELO3C025516T1	transcript	MODERATE	missense_variant
chr9	6614071	A	G	MELO3C025516	MELO3C025516T1	transcript	MODERATE	missense_variant
chr9	6614417	T	C	MELO3C025516	MELO3C025516T1	transcript	MODERATE	missense_variant
chr9	6615681	C	T	MELO3C025516	MELO3C025516T1	transcript	MODERATE	missense_variant
chr9	6640422	A	C	MELO3C025518	MELO3C025518T1	transcript	MODERATE	missense_variant
chr9	6797514	A	G	MELO3C002877	MELO3C002877T1	transcript	MODERATE	missense_variant
chr9	17454235	C	G	MELO3C005209	MELO3C005209T1	transcript	MODERATE	missense_variant
chr9	17454590	G	A	MELO3C005209	MELO3C005209T1	transcript	MODERATE	missense_variant
chr9	17455004	A	T	MELO3C005209	MELO3C005209T1	transcript	MODERATE	missense_variant
chr9	23707091	T	G	MELO3C005864	MELO3C005864T1	transcript	MODERATE	missense_variant
chr10	1596836	A	T	MELO3C012265	MELO3C012265T1	transcript	MODERATE	missense_variant
chr10	1596837	T	G	MELO3C012265	MELO3C012265T1	transcript	MODERATE	missense_variant
chr10	2394468	A	G	MELO3C012141	MELO3C012141T1	transcript	MODERATE	missense_variant
chr10	3501816	A	C	MELO3C011978	MELO3C011978T1	transcript	MODERATE	missense_variant
chr10	9014569	G	A	MELO3C020153	MELO3C020153T1	transcript	MODERATE	missense_variant
chr10	10242578	T	C	MELO3C020091	MELO3C020091T1	transcript	MODERATE	missense_variant
chr10	15967600	T	C	MELO3C022602	MELO3C022602T1	transcript	MODERATE	missense_variant
chr11	4167352	G	A	MELO3C020781	MELO3C020781T1	transcript	MODERATE	missense_variant
chr11	28547616	T	C	MELO3C021195	MELO3C021195T1	transcript	MODERATE	missense_variant
chr11	28553023	T	C	MELO3C021194	MELO3C021194T1	transcript	MODERATE	missense_variant
chr11	28556445	G	A	MELO3C021193	MELO3C021193T1	transcript	MODERATE	missense_variant
chr11	28556502	A	G	MELO3C021193	MELO3C021193T1	transcript	MODERATE	missense_variant
chr11	28556956	C	T	MELO3C021193	MELO3C021193T1	transcript	MODERATE	missense_variant
chr11	28557334	T	C	MELO3C021193	MELO3C021193T1	transcript	MODERATE	missense_variant
chr11	28562391	A	G	MELO3C021192	MELO3C021192T1	transcript	MODERATE	missense_variant
chr11	28562581	A	G	MELO3C021192	MELO3C021192T1	transcript	MODERATE	missense_variant
chr11	28562735	T	G	MELO3C021192	MELO3C021192T1	transcript	MODERATE	missense_variant
chr11	28563352	C	T	MELO3C021192	MELO3C021192T1	transcript	MODERATE	missense_variant
chr11	28563411	T	C	MELO3C021192	MELO3C021192T1	transcript	MODERATE	missense_variant
chr11	28563448	C	T	MELO3C021192	MELO3C021192T1	transcript	MODERATE	missense_variant
chr11	28794409	C	T	MELO3C021160	MELO3C021160T1	transcript	MODERATE	missense_variant
chr12	21038741	T	C	MELO3C002671	MELO3C002671T1	transcript	MODERATE	missense_variant
chr12	21038879	A	G	MELO3C002671	MELO3C002671T1	transcript	MODERATE	missense_variant
chr12	21039883	T	G	MELO3C002671	MELO3C002671T1	transcript	MODERATE	missense_variant
chr12	21040883	T	C	MELO3C002670	MELO3C002670T1	transcript	MODERATE	missense_variant
chr12	21042471	T	G	MELO3C002670	MELO3C002670T1	transcript	MODERATE	missense_variant
chr12	21043430	A	G	MELO3C002669	MELO3C002669T1	transcript	MODERATE	missense_variant
chr12	21050619	G	A	MELO3C002667	MELO3C002667T1	transcript	MODERATE	missense_variant
chr12	21050884	T	C	MELO3C002667	MELO3C002667T1	transcript	MODERATE	missense_variant
chr12	21052490	G	A	MELO3C002667	MELO3C002667T1	transcript	MODERATE	missense_variant
chr12	21052871	C	G	MELO3C002667	MELO3C002667T1	transcript	MODERATE	missense_variant
chr12	21053307	T	C	MELO3C002667	MELO3C002667T1	transcript	MODERATE	missense_variant
chr12	22439871	T	A	MELO3C002506	MELO3C002506T1	transcript	MODERATE	missense_variant
chr12	22439886	T	A	MELO3C002506	MELO3C002506T1	transcript	MODERATE	missense_variant
chr12	22439922	T	G	MELO3C002506	MELO3C002506T1	transcript	MODERATE	missense_variant
chr12	22521347	T	C	MELO3C002490	MELO3C002490T1	transcript	MODERATE	missense_variant
chr12	22525674	T	C	MELO3C002489	MELO3C002489T1	transcript	MODERATE	missense_variant
chr12	23179249	G	T	MELO3C002395	MELO3C002395T1	transcript	MODERATE	missense_variant
chr12	23181473	T	A	MELO3C002394	MELO3C002394T1	transcript	MODERATE	missense_variant
chr12	23181474	C	A	MELO3C002394	MELO3C002394T1	transcript	MODERATE	missense_variant
chr12	23181868	T	C	MELO3C002394	MELO3C002394T1	transcript	MODERATE	missense_variant
chr12	23181913	G	C	MELO3C002394	MELO3C002394T1	transcript	MODERATE	missense_variant
chr12	23181921	G	T	MELO3C002394	MELO3C002394T1	transcript	MODERATE	missense_variant
chr12	23181984	A	C	MELO3C002394	MELO3C002394T1	transcript	MODERATE	missense_variant
chr12	23182075	T	C	MELO3C002394	MELO3C002394T1	transcript	MODERATE	missense_variant
chr12	23182089	T	G	MELO3C002394	MELO3C002394T1	transcript	MODERATE	missense_variant
chr12	23182095	C	G	MELO3C002394	MELO3C002394T1	transcript	MODERATE	missense_variant
chr12	23182113	C	A	MELO3C002394	MELO3C002394T1	transcript	MODERATE	missense_variant
chr12	23182323	G	A	MELO3C002394	MELO3C002394T1	transcript	MODERATE	missense_variant
chr12	23182348	C	T	MELO3C002394	MELO3C002394T1	transcript	MODERATE	missense_variant
chr12	23182354	C	A	MELO3C002394	MELO3C002394T1	transcript	MODERATE	missense_variant
chr12	23182395	T	C	MELO3C002394	MELO3C002394T1	transcript	MODERATE	missense_variant
chr12	23182401	C	T	MELO3C002394	MELO3C002394T1	transcript	MODERATE	missense_variant
chr12	23182419	C	G	MELO3C002394	MELO3C002394T1	transcript	MODERATE	missense_variant
chr12	23183983	T	C	MELO3C002394	MELO3C002394T1	transcript	MODERATE	missense_variant
chr12	23184043	G	A	MELO3C002394	MELO3C002394T1	transcript	MODERATE	missense_variant
chr12	23184097	A	G	MELO3C002394	MELO3C002394T1	transcript	MODERATE	missense_variant
chr12	23184165	C	T	MELO3C002394	MELO3C002394T1	transcript	MODERATE	missense_variant
chr12	23184274	T	A	MELO3C002394	MELO3C002394T1	transcript	MODERATE	missense_variant
chr12	23184292	G	A	MELO3C002394	MELO3C002394T1	transcript	MODERATE	missense_variant
chr12	23184391	T	C	MELO3C002394	MELO3C002394T1	transcript	MODERATE	missense_variant
chr12	23192040	T	C	MELO3C002393	MELO3C002393T1	transcript	MODERATE	missense_variant
chr12	23192085	G	C	MELO3C002393	MELO3C002393T1	transcript	MODERATE	missense_variant
chr12	23192111	A	T	MELO3C002393	MELO3C002393T1	transcript	MODERATE	missense_variant
chr12	23192448	G	C	MELO3C002393	MELO3C002393T1	transcript	MODERATE	missense_variant
chr12	23192450	G	A	MELO3C002393	MELO3C002393T1	transcript	MODERATE	missense_variant
chr12	23192513	A	G	MELO3C002393	MELO3C002393T1	transcript	MODERATE	missense_variant
chr12	23192523	C	T	MELO3C002393	MELO3C002393T1	transcript	MODERATE	missense_variant
chr12	23192732	A	G	MELO3C002393	MELO3C002393T1	transcript	MODERATE	missense_variant
chr12	23192735	T	C	MELO3C002393	MELO3C002393T1	transcript	MODERATE	missense_variant
chr12	23192865	T	A	MELO3C002393	MELO3C002393T1	transcript	MODERATE	missense_variant
chr12	23192991	A	G	MELO3C002393	MELO3C002393T1	transcript	MODERATE	missense_variant
chr12	23193037	G	T	MELO3C002393	MELO3C002393T1	transcript	MODERATE	missense_variant
chr12	23193078	C	G	MELO3C002393	MELO3C002393T1	transcript	MODERATE	missense_variant
chr12	23197993	C	T	MELO3C002392	MELO3C002392T1	transcript	MODERATE	missense_variant
chr12	23199842	C	T	MELO3C002392	MELO3C002392T1	transcript	MODERATE	missense_variant
chr12	23215681	A	G	MELO3C002389	MELO3C002389T1	transcript	MODERATE	missense_variant
chr12	23220403	A	G	MELO3C002388	MELO3C002388T1	transcript	MODERATE	missense_variant
chr12	23501363	A	C	MELO3C002352	MELO3C002352T1	transcript	MODERATE	missense_variant
chr12	23501390	A	G	MELO3C002352	MELO3C002352T1	transcript	MODERATE	missense_variant
chr12	23503524	C	A	MELO3C002351	MELO3C002351T2	transcript	MODERATE	missense_variant
chr12	23506256	G	C	MELO3C002351	MELO3C002351T2	transcript	MODERATE	missense_variant
chr12	23953604	G	A	MELO3C002286	MELO3C002286T1	transcript	MODERATE	missense_variant
chr12	23954050	T	C	MELO3C002286	MELO3C002286T1	transcript	MODERATE	missense_variant
chr12	23956085	A	G	MELO3C002286	MELO3C002286T1	transcript	MODERATE	missense_variant
chr12	23991107	C	T	MELO3C002280	MELO3C002280T1	transcript	MODERATE	missense_variant
