# Supplementary material for: Whole Genome Re-Sequencing and Characterization of Powdery Mildew Disease-Associated Allelic Variation in Melon
Source: PLoS One. 2016 Jun 16;11(6):e0157524. doi: 10.1371/journal.pone.0157524 (PMC4911151; doi:10.1371/journal.pone.0157524)
Supplement: S6 Table — (XLSX) [file pone.0157524.s012.xlsx]

## Sheet: Sheet1
S6 Table. InDel variations in R genes
Pseduo-chromosome	Position	Reference	Alteration	Gene Name	Transcript ID	Transcript	Effect	Classification
chr0	13185573	GAAAT	G	MELO3C000340	MELO3C000340T1	transcript	HIGH	frameshift_variant
chr1	494448	ATT	A	MELO3C018472	MELO3C018472T1	transcript	HIGH	frameshift_variant
chr1	494477	C	CT	MELO3C018472	MELO3C018472T1	transcript	HIGH	frameshift_variant
chr1	34171810	ATTT	A	MELO3C024301	MELO3C024301T1	transcript	HIGH	frameshift_variant&start_lost
chr2	14767019	ACC	A	MELO3C010220	MELO3C010220T1	transcript	HIGH	frameshift_variant
chr3	26287347	TA	T	MELO3C011117	MELO3C011117T1	transcript	HIGH	frameshift_variant
chr4	32834586	GAA	G	MELO3C009132	MELO3C009132T1	transcript	HIGH	frameshift_variant
chr5	7166499	A	AAGAT	MELO3C023079	MELO3C023079T1	transcript	HIGH	frameshift_variant
chr5	13407374	T	TAG	MELO3C008573	MELO3C008573T1	transcript	HIGH	frameshift_variant
chr5	24863889	CTATA	C	MELO3C004266	MELO3C004266T1	transcript	HIGH	frameshift_variant
chr5	25257625	CAA	C	MELO3C004304	MELO3C004304T1	transcript	HIGH	frameshift_variant
chr5	28322488	GATAA	G	MELO3C004667	MELO3C004667T1	transcript	HIGH	frameshift_variant
chr6	6194490	G	GTT	MELO3C006805	MELO3C006805T1	transcript	HIGH	frameshift_variant
chr7	7200112	G	GT	MELO3C010550	MELO3C010550T1	transcript	HIGH	frameshift_variant
chr7	7222520	ATT	A	MELO3C010547	MELO3C010547T1	transcript	HIGH	frameshift_variant&stop_lost
chr7	17664783	GTTTTT	G	MELO3C024823	MELO3C024823T1	transcript	HIGH	frameshift_variant
chr7	23930129	CT	C	MELO3C017663	MELO3C017663T1	transcript	HIGH	frameshift_variant
chr7	24295604	ATT	A	MELO3C017703	MELO3C017703T1	transcript	HIGH	frameshift_variant
chr8	2340251	GT	G	MELO3C007355	MELO3C007355T1	transcript	HIGH	frameshift_variant
chr8	25994498	CAA	C	MELO3C025233	MELO3C025233T1	transcript	HIGH	frameshift_variant
chr9	6641944	TAA	T	MELO3C025519	MELO3C025519T1	transcript	HIGH	frameshift_variant
chr9	17871946	GTAA	G	MELO3C005236	MELO3C005236T1	transcript	HIGH	splice_donor_variant&splice_region_variant&intron_variant
chr9	20250450	CAA	C	MELO3C005413	MELO3C005413T1	transcript	HIGH	frameshift_variant
chr11	7288837	CTT	C	MELO3C024731	MELO3C024731T1	transcript	HIGH	frameshift_variant
chr11	7469358	TAA	T	MELO3C024741	MELO3C024741T1	transcript	HIGH	frameshift_variant
chr11	7471604	CTT	C	MELO3C024743	MELO3C024743T1	transcript	HIGH	frameshift_variant
chr11	28555730	CT	C	MELO3C021193	MELO3C021193T1	transcript	HIGH	frameshift_variant
chr11	30750797	GTTT	G	MELO3C022448	MELO3C022448T1	transcript	HIGH	splice_donor_variant&splice_region_variant&intron_variant
chr11	30755621	C	CTT	MELO3C022449	MELO3C022449T1	transcript	HIGH	frameshift_variant
chr12	21096227	CT	C	MELO3C002662	MELO3C002662T1	transcript	HIGH	splice_acceptor_variant&intron_variant
chr12	22494171	TTTA	T	MELO3C002497	MELO3C002497T1	transcript	HIGH	stop_lost&inframe_deletion&splice_region_variant
chr2	2974670	GTTT	G	MELO3C015573	MELO3C015573T1	transcript	MODERATE	disruptive_inframe_deletion
chr2	3570400	CTTT	C	MELO3C015631	MELO3C015631T1	transcript	MODERATE	disruptive_inframe_deletion
chr2	25640102	A	ACTT	MELO3C026241	MELO3C026241T1	transcript	MODERATE	inframe_insertion
chr3	23562788	GTTT	G	MELO3C011466	MELO3C011466T1	transcript	MODERATE	disruptive_inframe_deletion
chr4	1618329	GATT	G	MELO3C003486	MELO3C003486T1	transcript	MODERATE	inframe_deletion
chr4	27578096	TTTA	T	MELO3C009849	MELO3C009849T1	transcript	MODERATE	disruptive_inframe_deletion
chr4	28923242	C	CATTGTTGTT	MELO3C009692	MELO3C009692T1	transcript	MODERATE	inframe_insertion
chr6	11546795	TAGG	T	MELO3C019537	MELO3C019537T1	transcript	MODERATE	disruptive_inframe_deletion
chr7	15866417	CTAA	C	MELO3C019023	MELO3C019023T1	transcript	MODERATE	inframe_deletion
chr8	5971381	GCATCAT	G	MELO3C007879	MELO3C007879T1	transcript	MODERATE	inframe_deletion
chr8	6586297	GTTT	G	MELO3C007980	MELO3C007980T1	transcript	MODERATE	disruptive_inframe_deletion
chr9	20256984	GTGGGGT	G	MELO3C005414	MELO3C005414T1	transcript	MODERATE	disruptive_inframe_deletion
chr10	3502327	AAAT	A	MELO3C011978	MELO3C011978T1	transcript	MODERATE	disruptive_inframe_deletion
chr12	22434122	C	CCTT	MELO3C002507	MELO3C002507T1	transcript	MODERATE	disruptive_inframe_insertion
