# Supplementary material for: Whole Genome Re-Sequencing and Characterization of Powdery Mildew Disease-Associated Allelic Variation in Melon
Source: PLoS One. 2016 Jun 16;11(6):e0157524. doi: 10.1371/journal.pone.0157524 (PMC4911151; doi:10.1371/journal.pone.0157524)
Supplement: S7 Table — (XLSX) [file pone.0157524.s013.xlsx]

## Sheet: Sheet1
S7 Table. Primers used in this study.
S.No	Primer ID	Forward primer	Reverse primer	Amplicon size
1	Chr2_994117	ACTTCGGCATAGAGTTTAACGA	TCCCTTCACCTGGATAATGATT	253
2	Chr2_1274820	TGGTACAGGAGGATGCCCAA	GTTCGACTGAATGTCAATGTAG	180
3	Chr2_1482310	CTGAGAACTTAGAACTTGGAATC	ATCTCCATCTTTCCAATTGCTAC	293
4	Chr2_25588738	GAGAGAGAAAGAAATGGAGAAG	GCAACGTGTCCTCCATTCA	242
5	Chr5_7359177	ATGGCTTCACTCTTCCAATTCC	TCACCAACGTCAGAAGGAATG	246
6	Chr5_13408431	GAGAACATTAGGTGGAATTACC	TTTCCCTCGAGACGACGAC	233
7	Chr5_17241135	AATCCTCCACATTCATCTGCCAA	GTCATCACAAGGGATGTAAGATAC	220
8	Chr5_27736344	CGTGAGAAGATTCGTGAGGAAC	TTGTACTGGTCGTCGTTGGCA	245
9	Chr12_21042471	GACATCTCGGTCAGTCAATTC	GTTCAAGCAAATGCTGGAGTTG	238
10	Chr12_23181473	AGTAGCTTCTTCTCCACATGATCA	ATGCTTCTTGGCTTCTACATCAG	199
11	Chr12_23192085	GTTGAGGGATGTTGACAGAC	CGATGCCCAACTTGTTTCG	236
12	Chr12_23503524	CGAGACAACGGCAGTAATAATC	CTGGTCTGAAAGATTAGCAATTC	222
