# Supplementary material for: Whole Genome Re-Sequencing and Characterization of Powdery Mildew Disease-Associated Allelic Variation in Melon
Source: PLoS One. 2016 Jun 16;11(6):e0157524. doi: 10.1371/journal.pone.0157524 (PMC4911151; doi:10.1371/journal.pone.0157524)
Supplement: S8 Table — (XLSX) [file pone.0157524.s014.xlsx]

## Sheet: SNPs
S8 Table. SNP variations in MLO genes
Pseduo-chromosome	Position	Reference	Alteration	Gene Name	Transcript ID	Effect	Classification
chr0	10718730	T	C	downstream_gene_variant	MODIFIER	MELO3C000163	MELO3C000163T1
chr0	10726606	A	G	intergenic_region	MODIFIER	MELO3C000163-MELO3C000169	MELO3C000163-MELO3C000169
chr0	10728543	T	C	intergenic_region	MODIFIER	MELO3C000163-MELO3C000169	MELO3C000163-MELO3C000169
chr0	10733781	T	C	intergenic_region	MODIFIER	MELO3C000163-MELO3C000169	MELO3C000163-MELO3C000169
chr0	10734465	A	G	intergenic_region	MODIFIER	MELO3C000163-MELO3C000169	MELO3C000163-MELO3C000169
chr0	10736264	T	C	intergenic_region	MODIFIER	MELO3C000163-MELO3C000169	MELO3C000163-MELO3C000169
chr0	10736384	C	A	intergenic_region	MODIFIER	MELO3C000163-MELO3C000169	MELO3C000163-MELO3C000169
chr0	10736533	A	G	intergenic_region	MODIFIER	MELO3C000163-MELO3C000169	MELO3C000163-MELO3C000169
chr0	10736854	T	C	intergenic_region	MODIFIER	MELO3C000163-MELO3C000169	MELO3C000163-MELO3C000169
chr0	10745961	T	G	intergenic_region	MODIFIER	MELO3C000163-MELO3C000169	MELO3C000163-MELO3C000169
chr0	10745972	A	T	intergenic_region	MODIFIER	MELO3C000163-MELO3C000169	MELO3C000163-MELO3C000169
chr0	10745993	G	A	intergenic_region	MODIFIER	MELO3C000163-MELO3C000169	MELO3C000163-MELO3C000169
chr0	10746012	G	A	intergenic_region	MODIFIER	MELO3C000163-MELO3C000169	MELO3C000163-MELO3C000169
chr0	10746034	A	G	intergenic_region	MODIFIER	MELO3C000163-MELO3C000169	MELO3C000163-MELO3C000169
chr0	10746046	A	G	intergenic_region	MODIFIER	MELO3C000163-MELO3C000169	MELO3C000163-MELO3C000169
chr0	10746129	T	C	intergenic_region	MODIFIER	MELO3C000163-MELO3C000169	MELO3C000163-MELO3C000169
chr0	10746253	T	A	intergenic_region	MODIFIER	MELO3C000163-MELO3C000169	MELO3C000163-MELO3C000169
chr0	10746375	T	G	intergenic_region	MODIFIER	MELO3C000163-MELO3C000169	MELO3C000163-MELO3C000169
chr0	10746380	T	C	intergenic_region	MODIFIER	MELO3C000163-MELO3C000169	MELO3C000163-MELO3C000169
chr0	10746418	T	C	intergenic_region	MODIFIER	MELO3C000163-MELO3C000169	MELO3C000163-MELO3C000169
chr0	10746423	C	T	intergenic_region	MODIFIER	MELO3C000163-MELO3C000169	MELO3C000163-MELO3C000169
chr0	10746445	T	A	intergenic_region	MODIFIER	MELO3C000163-MELO3C000169	MELO3C000163-MELO3C000169
chr0	10746477	T	C	intergenic_region	MODIFIER	MELO3C000163-MELO3C000169	MELO3C000163-MELO3C000169
chr0	10746500	A	G	intergenic_region	MODIFIER	MELO3C000163-MELO3C000169	MELO3C000163-MELO3C000169
chr0	10746505	A	G	intergenic_region	MODIFIER	MELO3C000163-MELO3C000169	MELO3C000163-MELO3C000169
chr0	10746517	T	G	intergenic_region	MODIFIER	MELO3C000163-MELO3C000169	MELO3C000163-MELO3C000169
chr0	10746518	C	A	intergenic_region	MODIFIER	MELO3C000163-MELO3C000169	MELO3C000163-MELO3C000169
chr0	10746559	A	G	intergenic_region	MODIFIER	MELO3C000163-MELO3C000169	MELO3C000163-MELO3C000169
chr0	10746577	C	G	intergenic_region	MODIFIER	MELO3C000163-MELO3C000169	MELO3C000163-MELO3C000169
chr0	10746599	A	G	intergenic_region	MODIFIER	MELO3C000163-MELO3C000169	MELO3C000163-MELO3C000169
chr0	10746644	G	T	intergenic_region	MODIFIER	MELO3C000163-MELO3C000169	MELO3C000163-MELO3C000169
chr0	10746645	A	C	intergenic_region	MODIFIER	MELO3C000163-MELO3C000169	MELO3C000163-MELO3C000169
chr0	10746680	T	C	intergenic_region	MODIFIER	MELO3C000163-MELO3C000169	MELO3C000163-MELO3C000169
chr0	10746779	T	C	intergenic_region	MODIFIER	MELO3C000163-MELO3C000169	MELO3C000163-MELO3C000169
chr0	10746795	A	G	intergenic_region	MODIFIER	MELO3C000163-MELO3C000169	MELO3C000163-MELO3C000169
chr0	10746885	C	T	intergenic_region	MODIFIER	MELO3C000163-MELO3C000169	MELO3C000163-MELO3C000169
chr0	10746901	T	C	intergenic_region	MODIFIER	MELO3C000163-MELO3C000169	MELO3C000163-MELO3C000169
chr0	10746953	T	C	intergenic_region	MODIFIER	MELO3C000163-MELO3C000169	MELO3C000163-MELO3C000169
chr0	10746964	T	C	intergenic_region	MODIFIER	MELO3C000163-MELO3C000169	MELO3C000163-MELO3C000169
chr0	10747057	C	A	intergenic_region	MODIFIER	MELO3C000163-MELO3C000169	MELO3C000163-MELO3C000169
chr0	10747058	A	G	intergenic_region	MODIFIER	MELO3C000163-MELO3C000169	MELO3C000163-MELO3C000169
chr0	10747067	T	C	intergenic_region	MODIFIER	MELO3C000163-MELO3C000169	MELO3C000163-MELO3C000169
chr0	10747159	G	C	intergenic_region	MODIFIER	MELO3C000163-MELO3C000169	MELO3C000163-MELO3C000169
chr0	10747199	T	C	intergenic_region	MODIFIER	MELO3C000163-MELO3C000169	MELO3C000163-MELO3C000169
chr0	10747254	T	C	intergenic_region	MODIFIER	MELO3C000163-MELO3C000169	MELO3C000163-MELO3C000169
chr0	10747271	A	C	intergenic_region	MODIFIER	MELO3C000163-MELO3C000169	MELO3C000163-MELO3C000169
chr0	10747338	T	C	intergenic_region	MODIFIER	MELO3C000163-MELO3C000169	MELO3C000163-MELO3C000169
chr0	10747357	A	T	intergenic_region	MODIFIER	MELO3C000163-MELO3C000169	MELO3C000163-MELO3C000169
chr0	10747358	A	G	intergenic_region	MODIFIER	MELO3C000163-MELO3C000169	MELO3C000163-MELO3C000169
chr0	10754123	T	C	intergenic_region	MODIFIER	MELO3C000163-MELO3C000169	MELO3C000163-MELO3C000169
chr0	10754165	T	C	intergenic_region	MODIFIER	MELO3C000163-MELO3C000169	MELO3C000163-MELO3C000169
chr0	10754176	A	G	intergenic_region	MODIFIER	MELO3C000163-MELO3C000169	MELO3C000163-MELO3C000169
chr0	10754180	T	C	intergenic_region	MODIFIER	MELO3C000163-MELO3C000169	MELO3C000163-MELO3C000169
chr0	10754185	T	C	intergenic_region	MODIFIER	MELO3C000163-MELO3C000169	MELO3C000163-MELO3C000169
chr0	10754230	A	G	intergenic_region	MODIFIER	MELO3C000163-MELO3C000169	MELO3C000163-MELO3C000169
chr0	10754273	A	G	intergenic_region	MODIFIER	MELO3C000163-MELO3C000169	MELO3C000163-MELO3C000169
chr0	10754315	A	G	intergenic_region	MODIFIER	MELO3C000163-MELO3C000169	MELO3C000163-MELO3C000169
chr0	10754371	A	G	intergenic_region	MODIFIER	MELO3C000163-MELO3C000169	MELO3C000163-MELO3C000169
chr0	10754418	A	G	intergenic_region	MODIFIER	MELO3C000163-MELO3C000169	MELO3C000163-MELO3C000169
chr0	10754440	C	G	intergenic_region	MODIFIER	MELO3C000163-MELO3C000169	MELO3C000163-MELO3C000169
chr0	10754468	T	C	intergenic_region	MODIFIER	MELO3C000163-MELO3C000169	MELO3C000163-MELO3C000169
chr0	10754522	T	C	intergenic_region	MODIFIER	MELO3C000163-MELO3C000169	MELO3C000163-MELO3C000169
chr0	10754578	T	G	intergenic_region	MODIFIER	MELO3C000163-MELO3C000169	MELO3C000163-MELO3C000169
chr0	10754579	C	A	intergenic_region	MODIFIER	MELO3C000163-MELO3C000169	MELO3C000163-MELO3C000169
chr0	10754593	T	C	intergenic_region	MODIFIER	MELO3C000163-MELO3C000169	MELO3C000163-MELO3C000169
chr0	10754609	A	G	intergenic_region	MODIFIER	MELO3C000163-MELO3C000169	MELO3C000163-MELO3C000169
chr0	10754635	A	T	intergenic_region	MODIFIER	MELO3C000163-MELO3C000169	MELO3C000163-MELO3C000169
chr0	10754649	A	C	intergenic_region	MODIFIER	MELO3C000163-MELO3C000169	MELO3C000163-MELO3C000169
chr0	10754689	T	C	intergenic_region	MODIFIER	MELO3C000163-MELO3C000169	MELO3C000163-MELO3C000169
chr0	10754741	A	G	intergenic_region	MODIFIER	MELO3C000163-MELO3C000169	MELO3C000163-MELO3C000169
chr0	10754809	A	G	intergenic_region	MODIFIER	MELO3C000163-MELO3C000169	MELO3C000163-MELO3C000169
chr0	10754817	A	G	intergenic_region	MODIFIER	MELO3C000163-MELO3C000169	MELO3C000163-MELO3C000169
chr0	10754927	T	C	intergenic_region	MODIFIER	MELO3C000163-MELO3C000169	MELO3C000163-MELO3C000169
chr0	10754928	A	G	intergenic_region	MODIFIER	MELO3C000163-MELO3C000169	MELO3C000163-MELO3C000169
chr0	10754954	T	C	intergenic_region	MODIFIER	MELO3C000163-MELO3C000169	MELO3C000163-MELO3C000169
chr0	10754970	A	G	intergenic_region	MODIFIER	MELO3C000163-MELO3C000169	MELO3C000163-MELO3C000169
chr0	10756093	T	C	intergenic_region	MODIFIER	MELO3C000163-MELO3C000169	MELO3C000163-MELO3C000169
chr0	10756455	C	A	intergenic_region	MODIFIER	MELO3C000163-MELO3C000169	MELO3C000163-MELO3C000169
chr0	10756530	G	A	intergenic_region	MODIFIER	MELO3C000163-MELO3C000169	MELO3C000163-MELO3C000169
chr0	10756940	A	G	intergenic_region	MODIFIER	MELO3C000163-MELO3C000169	MELO3C000163-MELO3C000169
chr0	10757060	T	C	intergenic_region	MODIFIER	MELO3C000163-MELO3C000169	MELO3C000163-MELO3C000169
chr0	10757136	A	C	intergenic_region	MODIFIER	MELO3C000163-MELO3C000169	MELO3C000163-MELO3C000169
chr0	10757514	G	A	intergenic_region	MODIFIER	MELO3C000163-MELO3C000169	MELO3C000163-MELO3C000169
chr0	10758963	G	T	intergenic_region	MODIFIER	MELO3C000163-MELO3C000169	MELO3C000163-MELO3C000169
chr0	10759068	T	C	intergenic_region	MODIFIER	MELO3C000163-MELO3C000169	MELO3C000163-MELO3C000169
chr0	10759285	C	T	intergenic_region	MODIFIER	MELO3C000163-MELO3C000169	MELO3C000163-MELO3C000169
chr0	10759291	A	G	intergenic_region	MODIFIER	MELO3C000163-MELO3C000169	MELO3C000163-MELO3C000169
chr0	10759292	A	G	intergenic_region	MODIFIER	MELO3C000163-MELO3C000169	MELO3C000163-MELO3C000169
chr0	10759318	T	C	intergenic_region	MODIFIER	MELO3C000163-MELO3C000169	MELO3C000163-MELO3C000169
chr0	10759456	T	C	intergenic_region	MODIFIER	MELO3C000163-MELO3C000169	MELO3C000163-MELO3C000169
chr0	10759626	T	A	intergenic_region	MODIFIER	MELO3C000163-MELO3C000169	MELO3C000163-MELO3C000169
chr0	10759680	T	C	intergenic_region	MODIFIER	MELO3C000163-MELO3C000169	MELO3C000163-MELO3C000169
chr0	10764313	A	G	intergenic_region	MODIFIER	MELO3C000163-MELO3C000169	MELO3C000163-MELO3C000169
chr0	10764452	T	C	intergenic_region	MODIFIER	MELO3C000163-MELO3C000169	MELO3C000163-MELO3C000169
chr0	10766588	A	C	intergenic_region	MODIFIER	MELO3C000163-MELO3C000169	MELO3C000163-MELO3C000169
chr0	10766812	T	C	intergenic_region	MODIFIER	MELO3C000163-MELO3C000169	MELO3C000163-MELO3C000169
chr0	10769309	A	C	intergenic_region	MODIFIER	MELO3C000163-MELO3C000169	MELO3C000163-MELO3C000169
chr0	10769407	A	G	intergenic_region	MODIFIER	MELO3C000163-MELO3C000169	MELO3C000163-MELO3C000169
chr0	10769517	A	C	intergenic_region	MODIFIER	MELO3C000163-MELO3C000169	MELO3C000163-MELO3C000169
chr0	10781759	A	C	missense_variant	MODERATE	MELO3C000171	MELO3C000171T1
chr0	10781767	A	G	missense_variant	MODERATE	MELO3C000171	MELO3C000171T1
chr0	10781773	A	G	missense_variant	MODERATE	MELO3C000171	MELO3C000171T1
chr0	10781822	G	A	missense_variant&splice_region_variant	MODERATE	MELO3C000171	MELO3C000171T1
chr0	10781833	A	G	upstream_gene_variant	MODIFIER	MELO3C000168	MELO3C000168T1
chr0	10781875	A	G	upstream_gene_variant	MODIFIER	MELO3C000168	MELO3C000168T1
chr0	10782103	T	A	upstream_gene_variant	MODIFIER	MELO3C000168	MELO3C000168T1
chr0	10782174	T	C	upstream_gene_variant	MODIFIER	MELO3C000168	MELO3C000168T1
chr0	10782200	G	A	upstream_gene_variant	MODIFIER	MELO3C000168	MELO3C000168T1
chr3	22902432	A	T	upstream_gene_variant	MODIFIER	MELO3C026524	MELO3C026524T1
chr3	22902439	A	C	upstream_gene_variant	MODIFIER	MELO3C026524	MELO3C026524T1
chr3	22902466	A	G	upstream_gene_variant	MODIFIER	MELO3C026524	MELO3C026524T1
chr6	9650049	A	T	intergenic_region	MODIFIER	MELO3C019434-MELO3C019435	MELO3C019434-MELO3C019435
chr6	9673163	A	C	intergenic_region	MODIFIER	MELO3C019434-MELO3C019435	MELO3C019434-MELO3C019435
chr6	9685917	T	G	downstream_gene_variant	MODIFIER	MELO3C019436	MELO3C019436T1
chr6	35417363	G	A	upstream_gene_variant	MODIFIER	MELO3C013759	MELO3C013759T1
chr6	35417541	G	C	upstream_gene_variant	MODIFIER	MELO3C013759	MELO3C013759T1
chr6	35417876	A	T	upstream_gene_variant	MODIFIER	MELO3C013759	MELO3C013759T1
chr6	35417912	A	G	upstream_gene_variant	MODIFIER	MELO3C013759	MELO3C013759T1
chr6	35417915	C	T	upstream_gene_variant	MODIFIER	MELO3C013759	MELO3C013759T1
chr6	35417938	A	G	upstream_gene_variant	MODIFIER	MELO3C013759	MELO3C013759T1
chr6	35417945	T	C	upstream_gene_variant	MODIFIER	MELO3C013759	MELO3C013759T1
chr6	35417984	T	C	upstream_gene_variant	MODIFIER	MELO3C013759	MELO3C013759T1
chr6	35418025	T	C	upstream_gene_variant	MODIFIER	MELO3C013759	MELO3C013759T1
chr6	35418108	G	A	upstream_gene_variant	MODIFIER	MELO3C013759	MELO3C013759T1
chr6	35418182	A	G	upstream_gene_variant	MODIFIER	MELO3C013759	MELO3C013759T1
chr6	35418277	A	T	synonymous_variant	LOW	MELO3C013760	MELO3C013760T1
chr6	35418408	T	C	upstream_gene_variant	MODIFIER	MELO3C013759	MELO3C013759T1
chr6	35418552	C	T	synonymous_variant	LOW	MELO3C013760	MELO3C013760T1
chr6	35418755	C	G	upstream_gene_variant	MODIFIER	MELO3C013759	MELO3C013759T1
chr6	35419358	G	C	upstream_gene_variant	MODIFIER	MELO3C013759	MELO3C013759T1
chr6	35419430	T	A	synonymous_variant	LOW	MELO3C013760	MELO3C013760T1
chr6	35419597	T	C	upstream_gene_variant	MODIFIER	MELO3C013759	MELO3C013759T1
chr6	35419638	A	G	upstream_gene_variant	MODIFIER	MELO3C013759	MELO3C013759T1
chr6	35419645	C	G	upstream_gene_variant	MODIFIER	MELO3C013759	MELO3C013759T1
chr6	35419678	A	C	upstream_gene_variant	MODIFIER	MELO3C013759	MELO3C013759T1
chr6	35419702	A	G	upstream_gene_variant	MODIFIER	MELO3C013759	MELO3C013759T1
chr6	35419931	G	A	missense_variant	MODERATE	MELO3C013760	MELO3C013760T1
chr6	35420017	A	T	upstream_gene_variant	MODIFIER	MELO3C013759	MELO3C013759T1
chr6	35420819	A	G	upstream_gene_variant	MODIFIER	MELO3C013759	MELO3C013759T1
chr6	35420836	T	C	upstream_gene_variant	MODIFIER	MELO3C013759	MELO3C013759T1
chr7	2684652	T	G	upstream_gene_variant	MODIFIER	MELO3C016710	MELO3C016710T1
chr7	2684857	T	C	upstream_gene_variant	MODIFIER	MELO3C016710	MELO3C016710T1
chr7	2684872	G	C	upstream_gene_variant	MODIFIER	MELO3C016710	MELO3C016710T1
chr7	2684889	T	C	upstream_gene_variant	MODIFIER	MELO3C016710	MELO3C016710T1
chr7	2684966	G	C	upstream_gene_variant	MODIFIER	MELO3C016710	MELO3C016710T1
chr7	2685166	C	A	upstream_gene_variant	MODIFIER	MELO3C016710	MELO3C016710T1
chr7	2685189	A	T	upstream_gene_variant	MODIFIER	MELO3C016710	MELO3C016710T1
chr7	2685292	T	A	upstream_gene_variant	MODIFIER	MELO3C016710	MELO3C016710T1
chr7	2686069	T	C	upstream_gene_variant	MODIFIER	MELO3C016710	MELO3C016710T1
chr7	2686153	A	T	upstream_gene_variant	MODIFIER	MELO3C016710	MELO3C016710T1
chr7	2686256	G	A	upstream_gene_variant	MODIFIER	MELO3C016710	MELO3C016710T1
chr7	2686439	A	G	upstream_gene_variant	MODIFIER	MELO3C016710	MELO3C016710T1
chr7	2687075	G	A	upstream_gene_variant	MODIFIER	MELO3C016710	MELO3C016710T1
chr7	2687398	T	C	upstream_gene_variant	MODIFIER	MELO3C016710	MELO3C016710T1
chr7	2687593	T	C	upstream_gene_variant	MODIFIER	MELO3C016710	MELO3C016710T1
chr7	2687614	A	G	upstream_gene_variant	MODIFIER	MELO3C016710	MELO3C016710T1
chr7	2687768	C	T	upstream_gene_variant	MODIFIER	MELO3C016710	MELO3C016710T1
chr7	2688017	G	A	upstream_gene_variant	MODIFIER	MELO3C016710	MELO3C016710T1
chr7	2688146	C	T	upstream_gene_variant	MODIFIER	MELO3C016710	MELO3C016710T1
chr7	2688303	G	A	upstream_gene_variant	MODIFIER	MELO3C016710	MELO3C016710T1
chr7	2688426	G	A	upstream_gene_variant	MODIFIER	MELO3C016710	MELO3C016710T1
chr7	2688438	G	A	upstream_gene_variant	MODIFIER	MELO3C016710	MELO3C016710T1
chr7	2688540	T	G	upstream_gene_variant	MODIFIER	MELO3C016710	MELO3C016710T1
chr7	2688601	T	C	upstream_gene_variant	MODIFIER	MELO3C016710	MELO3C016710T1
chr7	2689426	C	T	intergenic_region	MODIFIER	MELO3C016710-MELO3C016709	MELO3C016710-MELO3C016709
chr7	2689436	G	A	intergenic_region	MODIFIER	MELO3C016710-MELO3C016709	MELO3C016710-MELO3C016709
chr7	2689511	C	T	intergenic_region	MODIFIER	MELO3C016710-MELO3C016709	MELO3C016710-MELO3C016709
chr7	2689535	C	T	intergenic_region	MODIFIER	MELO3C016710-MELO3C016709	MELO3C016710-MELO3C016709
chr7	2689594	A	C	upstream_gene_variant	MODIFIER	MELO3C016709	MELO3C016709T2
chr7	2689708	T	G	upstream_gene_variant	MODIFIER	MELO3C016709	MELO3C016709T2
chr7	2689942	A	T	upstream_gene_variant	MODIFIER	MELO3C016709	MELO3C016709T2
chr7	2689961	C	T	upstream_gene_variant	MODIFIER	MELO3C016709	MELO3C016709T2
chr7	2689975	G	A	upstream_gene_variant	MODIFIER	MELO3C016709	MELO3C016709T2
chr7	2690037	C	T	upstream_gene_variant	MODIFIER	MELO3C016709	MELO3C016709T2
chr7	2690055	T	C	upstream_gene_variant	MODIFIER	MELO3C016709	MELO3C016709T2
chr7	2690248	G	A	upstream_gene_variant	MODIFIER	MELO3C016709	MELO3C016709T2
chr7	2690459	T	C	upstream_gene_variant	MODIFIER	MELO3C016709	MELO3C016709T2
chr7	2690509	A	G	upstream_gene_variant	MODIFIER	MELO3C016709	MELO3C016709T2
chr7	2690524	A	G	upstream_gene_variant	MODIFIER	MELO3C016709	MELO3C016709T2
chr7	2690559	C	T	upstream_gene_variant	MODIFIER	MELO3C016709	MELO3C016709T2
chr7	2690589	A	C	upstream_gene_variant	MODIFIER	MELO3C016709	MELO3C016709T2
chr7	2690712	T	A	upstream_gene_variant	MODIFIER	MELO3C016709	MELO3C016709T2
chr7	2690719	C	A	upstream_gene_variant	MODIFIER	MELO3C016709	MELO3C016709T2
chr7	2690756	C	A	upstream_gene_variant	MODIFIER	MELO3C016709	MELO3C016709T2
chr7	2690780	A	C	upstream_gene_variant	MODIFIER	MELO3C016709	MELO3C016709T2
chr7	2690782	A	G	upstream_gene_variant	MODIFIER	MELO3C016709	MELO3C016709T2
chr7	2690822	T	C	upstream_gene_variant	MODIFIER	MELO3C016709	MELO3C016709T2
chr7	2690930	G	A	upstream_gene_variant	MODIFIER	MELO3C016709	MELO3C016709T2
chr7	2691036	T	C	upstream_gene_variant	MODIFIER	MELO3C016709	MELO3C016709T2
chr7	2691094	C	T	upstream_gene_variant	MODIFIER	MELO3C016709	MELO3C016709T2
chr7	2691490	C	A	upstream_gene_variant	MODIFIER	MELO3C016709	MELO3C016709T2
chr7	2691530	C	A	upstream_gene_variant	MODIFIER	MELO3C016709	MELO3C016709T2
chr7	2691658	A	G	upstream_gene_variant	MODIFIER	MELO3C016709	MELO3C016709T2
chr7	2691765	T	C	upstream_gene_variant	MODIFIER	MELO3C016709	MELO3C016709T2
chr7	2691832	T	C	upstream_gene_variant	MODIFIER	MELO3C016709	MELO3C016709T2
chr7	2691975	T	C	upstream_gene_variant	MODIFIER	MELO3C016709	MELO3C016709T2
chr7	2692010	G	A	upstream_gene_variant	MODIFIER	MELO3C016709	MELO3C016709T2
chr7	2692011	A	T	upstream_gene_variant	MODIFIER	MELO3C016709	MELO3C016709T2
chr7	2692076	T	C	upstream_gene_variant	MODIFIER	MELO3C016709	MELO3C016709T2
chr7	2692265	C	T	upstream_gene_variant	MODIFIER	MELO3C016709	MELO3C016709T2
chr7	2692530	C	G	upstream_gene_variant	MODIFIER	MELO3C016709	MELO3C016709T2
chr7	2692882	G	A	upstream_gene_variant	MODIFIER	MELO3C016709	MELO3C016709T2
chr7	2692910	C	G	upstream_gene_variant	MODIFIER	MELO3C016709	MELO3C016709T2
chr7	2693026	C	T	upstream_gene_variant	MODIFIER	MELO3C016709	MELO3C016709T2
chr7	2693035	T	C	upstream_gene_variant	MODIFIER	MELO3C016709	MELO3C016709T2
chr7	2693095	G	T	upstream_gene_variant	MODIFIER	MELO3C016709	MELO3C016709T2
chr7	2693145	T	C	upstream_gene_variant	MODIFIER	MELO3C016709	MELO3C016709T2
chr7	2693194	C	T	upstream_gene_variant	MODIFIER	MELO3C016709	MELO3C016709T2
chr7	2693236	A	G	upstream_gene_variant	MODIFIER	MELO3C016709	MELO3C016709T2
chr7	2693371	T	G	upstream_gene_variant	MODIFIER	MELO3C016709	MELO3C016709T2
chr7	2693406	T	C	upstream_gene_variant	MODIFIER	MELO3C016709	MELO3C016709T2
chr7	2693767	T	A	upstream_gene_variant	MODIFIER	MELO3C016709	MELO3C016709T2
chr7	2694692	G	A	5_prime_UTR_variant	MODIFIER	MELO3C016709	MELO3C016709T2
chr7	2694780	T	C	5_prime_UTR_variant	MODIFIER	MELO3C016709	MELO3C016709T2
chr7	2694917	T	A	5_prime_UTR_premature_start_codon_gain_variant	LOW	MELO3C016709	MELO3C016709T2
chr7	2694973	A	G	5_prime_UTR_variant	MODIFIER	MELO3C016709	MELO3C016709T2
chr7	2695082	A	T	5_prime_UTR_variant	MODIFIER	MELO3C016709	MELO3C016709T2
chr7	2695230	G	T	5_prime_UTR_variant	MODIFIER	MELO3C016709	MELO3C016709T2
chr7	2695384	C	T	synonymous_variant	LOW	MELO3C016709	MELO3C016709T2
chr7	2695636	C	T	splice_region_variant&intron_variant	LOW	MELO3C016709	MELO3C016709T2
chr7	2696650	A	T	intron_variant	MODIFIER	MELO3C016709	MELO3C016709T2
chr7	2696726	T	C	intron_variant	MODIFIER	MELO3C016709	MELO3C016709T2
chr7	2696910	A	G	synonymous_variant	LOW	MELO3C016709	MELO3C016709T2
chr7	2697028	G	C	intron_variant	MODIFIER	MELO3C016709	MELO3C016709T2
chr7	2697234	T	G	intron_variant	MODIFIER	MELO3C016709	MELO3C016709T2
chr7	2697370	A	G	downstream_gene_variant	MODIFIER	MELO3C016708	MELO3C016708T1
chr7	2697432	A	G	downstream_gene_variant	MODIFIER	MELO3C016708	MELO3C016708T1
chr7	2697501	C	T	downstream_gene_variant	MODIFIER	MELO3C016708	MELO3C016708T1
chr7	2697696	A	G	missense_variant	MODERATE	MELO3C016709	MELO3C016709T2
chr7	2697861	G	A	downstream_gene_variant	MODIFIER	MELO3C016708	MELO3C016708T1
chr7	2697957	A	G	downstream_gene_variant	MODIFIER	MELO3C016708	MELO3C016708T1
chr7	2697959	A	T	downstream_gene_variant	MODIFIER	MELO3C016708	MELO3C016708T1
chr7	2697963	A	G	downstream_gene_variant	MODIFIER	MELO3C016708	MELO3C016708T1
chr7	2697989	C	A	downstream_gene_variant	MODIFIER	MELO3C016708	MELO3C016708T1
chr7	2698020	A	T	downstream_gene_variant	MODIFIER	MELO3C016708	MELO3C016708T1
chr7	2698114	A	G	downstream_gene_variant	MODIFIER	MELO3C016708	MELO3C016708T1
chr7	2698121	C	T	downstream_gene_variant	MODIFIER	MELO3C016708	MELO3C016708T1
chr7	2698122	A	G	downstream_gene_variant	MODIFIER	MELO3C016708	MELO3C016708T1
chr7	2698287	A	T	downstream_gene_variant	MODIFIER	MELO3C016708	MELO3C016708T1
chr7	2698322	T	C	downstream_gene_variant	MODIFIER	MELO3C016708	MELO3C016708T1
chr7	2698843	T	G	downstream_gene_variant	MODIFIER	MELO3C016708	MELO3C016708T1
chr7	2698979	C	T	downstream_gene_variant	MODIFIER	MELO3C016708	MELO3C016708T1
chr7	2699073	A	C	synonymous_variant	LOW	MELO3C016709	MELO3C016709T2
chr7	2699261	T	C	downstream_gene_variant	MODIFIER	MELO3C016708	MELO3C016708T1
chr7	2699522	A	C	downstream_gene_variant	MODIFIER	MELO3C016708	MELO3C016708T1
chr7	2699674	G	A	downstream_gene_variant	MODIFIER	MELO3C016708	MELO3C016708T1
chr7	2700457	T	C	downstream_gene_variant	MODIFIER	MELO3C016708	MELO3C016708T1
chr7	2700698	C	T	downstream_gene_variant	MODIFIER	MELO3C016708	MELO3C016708T1
chr7	2700961	T	C	downstream_gene_variant	MODIFIER	MELO3C016708	MELO3C016708T1
chr7	2701157	T	G	downstream_gene_variant	MODIFIER	MELO3C016708	MELO3C016708T1
chr7	2701158	T	C	downstream_gene_variant	MODIFIER	MELO3C016708	MELO3C016708T1
chr7	2701159	A	T	downstream_gene_variant	MODIFIER	MELO3C016708	MELO3C016708T1
chr7	2701184	A	T	downstream_gene_variant	MODIFIER	MELO3C016708	MELO3C016708T1
chr7	2701320	G	A	downstream_gene_variant	MODIFIER	MELO3C016708	MELO3C016708T1
chr7	2701441	G	A	downstream_gene_variant	MODIFIER	MELO3C016708	MELO3C016708T1
chr7	2701862	A	T	missense_variant	MODERATE	MELO3C016709	MELO3C016709T2
chr7	2701863	T	C	missense_variant	MODERATE	MELO3C016709	MELO3C016709T2
chr7	2701882	G	A	synonymous_variant	LOW	MELO3C016709	MELO3C016709T2
chr7	2702786	T	C	upstream_gene_variant	MODIFIER	MELO3C016708	MELO3C016708T1
chr7	2703019	C	A	upstream_gene_variant	MODIFIER	MELO3C016708	MELO3C016708T1
chr7	2703545	C	T	upstream_gene_variant	MODIFIER	MELO3C016708	MELO3C016708T1
chr7	2703548	T	C	upstream_gene_variant	MODIFIER	MELO3C016708	MELO3C016708T1
chr7	2703560	T	C	upstream_gene_variant	MODIFIER	MELO3C016708	MELO3C016708T1
chr7	2703667	T	C	upstream_gene_variant	MODIFIER	MELO3C016708	MELO3C016708T1
chr7	2703783	T	A	upstream_gene_variant	MODIFIER	MELO3C016708	MELO3C016708T1
chr7	2703784	T	C	upstream_gene_variant	MODIFIER	MELO3C016708	MELO3C016708T1
chr7	2703792	C	A	upstream_gene_variant	MODIFIER	MELO3C016708	MELO3C016708T1
chr7	2704002	T	C	missense_variant	MODERATE	MELO3C016707	MELO3C016707T1
chr7	2704426	T	C	upstream_gene_variant	MODIFIER	MELO3C016708	MELO3C016708T1
chr7	2704472	G	T	upstream_gene_variant	MODIFIER	MELO3C016708	MELO3C016708T1
chr7	2704667	A	G	upstream_gene_variant	MODIFIER	MELO3C016708	MELO3C016708T1
chr7	2704704	C	T	upstream_gene_variant	MODIFIER	MELO3C016708	MELO3C016708T1
chr7	2704842	T	C	upstream_gene_variant	MODIFIER	MELO3C016708	MELO3C016708T1
chr7	2704896	A	G	upstream_gene_variant	MODIFIER	MELO3C016708	MELO3C016708T1
chr7	2704943	G	A	upstream_gene_variant	MODIFIER	MELO3C016708	MELO3C016708T1
chr7	2704976	A	G	upstream_gene_variant	MODIFIER	MELO3C016708	MELO3C016708T1
chr7	2704996	A	G	upstream_gene_variant	MODIFIER	MELO3C016708	MELO3C016708T1
chr7	2705004	G	C	upstream_gene_variant	MODIFIER	MELO3C016708	MELO3C016708T1
chr7	2705172	C	G	upstream_gene_variant	MODIFIER	MELO3C016708	MELO3C016708T1
chr7	2705439	G	T	synonymous_variant	LOW	MELO3C016707	MELO3C016707T1
chr7	2705672	T	C	synonymous_variant	LOW	MELO3C016707	MELO3C016707T1
chr7	2706053	G	A	upstream_gene_variant	MODIFIER	MELO3C016708	MELO3C016708T1
chr7	2706133	G	A	upstream_gene_variant	MODIFIER	MELO3C016708	MELO3C016708T1
chr7	2706428	C	G	synonymous_variant	LOW	MELO3C016707	MELO3C016707T1
chr7	2706676	A	G	upstream_gene_variant	MODIFIER	MELO3C016708	MELO3C016708T1
chr7	2706716	G	A	upstream_gene_variant	MODIFIER	MELO3C016708	MELO3C016708T1
chr7	2706880	A	G	missense_variant	MODERATE	MELO3C016707	MELO3C016707T1
chr7	2706914	C	T	splice_region_variant&intron_variant	LOW	MELO3C016707	MELO3C016707T1
chr9	2923542	T	G	upstream_gene_variant	MODIFIER	MELO3C021516	MELO3C021516T1
chr10	466512	T	C	upstream_gene_variant	MODIFIER	MELO3C012438	MELO3C012438T1
chr10	466585	T	C	upstream_gene_variant	MODIFIER	MELO3C012438	MELO3C012438T1
chr10	470772	C	G	upstream_gene_variant	MODIFIER	MELO3C012437	MELO3C012437T2
chr11	332935	G	C	missense_variant	MODERATE	MELO3C023218	MELO3C023218T1
chr11	334732	G	A	3_prime_UTR_variant	MODIFIER	MELO3C023218	MELO3C023218T1
chr11	335080	C	T	downstream_gene_variant	MODIFIER	MELO3C023218	MELO3C023218T1
chr11	335119	C	A	downstream_gene_variant	MODIFIER	MELO3C023218	MELO3C023218T1
chr11	335189	G	A	downstream_gene_variant	MODIFIER	MELO3C023218	MELO3C023218T1
chr11	335283	G	A	downstream_gene_variant	MODIFIER	MELO3C023218	MELO3C023218T1
chr11	335360	C	T	downstream_gene_variant	MODIFIER	MELO3C023218	MELO3C023218T1
chr11	336011	T	C	downstream_gene_variant	MODIFIER	MELO3C023218	MELO3C023218T1
chr11	336153	C	T	downstream_gene_variant	MODIFIER	MELO3C023218	MELO3C023218T1
chr11	336170	A	C	downstream_gene_variant	MODIFIER	MELO3C023218	MELO3C023218T1
chr11	336318	C	T	downstream_gene_variant	MODIFIER	MELO3C023218	MELO3C023218T1
chr11	336781	G	A	downstream_gene_variant	MODIFIER	MELO3C023218	MELO3C023218T1
chr11	336965	T	A	downstream_gene_variant	MODIFIER	MELO3C023218	MELO3C023218T1
chr11	336966	T	A	downstream_gene_variant	MODIFIER	MELO3C023218	MELO3C023218T1
chr11	337373	A	T	downstream_gene_variant	MODIFIER	MELO3C023218	MELO3C023218T1
chr11	337396	T	C	downstream_gene_variant	MODIFIER	MELO3C023218	MELO3C023218T1
chr11	337435	G	T	downstream_gene_variant	MODIFIER	MELO3C023218	MELO3C023218T1
chr11	337481	G	A	downstream_gene_variant	MODIFIER	MELO3C023218	MELO3C023218T1
chr11	337505	A	T	downstream_gene_variant	MODIFIER	MELO3C023218	MELO3C023218T1
chr11	337510	A	G	downstream_gene_variant	MODIFIER	MELO3C023218	MELO3C023218T1
chr11	337696	T	A	missense_variant	MODERATE	MELO3C023219	MELO3C023219T1
chr11	337699	T	G	missense_variant	MODERATE	MELO3C023219	MELO3C023219T1
chr11	337753	G	A	synonymous_variant	LOW	MELO3C023219	MELO3C023219T1
chr11	337781	T	G	missense_variant	MODERATE	MELO3C023219	MELO3C023219T1
chr11	337812	C	T	missense_variant	MODERATE	MELO3C023219	MELO3C023219T1
chr11	337913	T	C	upstream_gene_variant	MODIFIER	MELO3C023220	MELO3C023220T1
chr11	338494	C	A	upstream_gene_variant	MODIFIER	MELO3C023220	MELO3C023220T1
chr11	338918	G	A	upstream_gene_variant	MODIFIER	MELO3C023220	MELO3C023220T1
chr11	339198	T	C	upstream_gene_variant	MODIFIER	MELO3C023220	MELO3C023220T1
chr11	339199	G	C	upstream_gene_variant	MODIFIER	MELO3C023220	MELO3C023220T1
chr11	339258	A	C	upstream_gene_variant	MODIFIER	MELO3C023220	MELO3C023220T1
chr11	339264	A	G	upstream_gene_variant	MODIFIER	MELO3C023220	MELO3C023220T1
chr11	339551	C	G	missense_variant	MODERATE	MELO3C023219	MELO3C023219T1
chr11	342260	T	A	upstream_gene_variant	MODIFIER	MELO3C023219	MELO3C023219T1
chr11	343201	G	A	upstream_gene_variant	MODIFIER	MELO3C023219	MELO3C023219T1
chr11	343559	T	G	upstream_gene_variant	MODIFIER	MELO3C023219	MELO3C023219T1
chr11	343617	T	C	upstream_gene_variant	MODIFIER	MELO3C023219	MELO3C023219T1
chr11	344260	G	T	upstream_gene_variant	MODIFIER	MELO3C023219	MELO3C023219T1
chr11	346034	C	T	upstream_gene_variant	MODIFIER	MELO3C023219	MELO3C023219T1
chr11	346045	G	A	upstream_gene_variant	MODIFIER	MELO3C023219	MELO3C023219T1
chr11	346174	T	C	upstream_gene_variant	MODIFIER	MELO3C023219	MELO3C023219T1
chr11	346179	C	T	upstream_gene_variant	MODIFIER	MELO3C023219	MELO3C023219T1
chr11	346183	A	G	upstream_gene_variant	MODIFIER	MELO3C023219	MELO3C023219T1
chr11	346264	T	C	upstream_gene_variant	MODIFIER	MELO3C023219	MELO3C023219T1
chr11	25759586	A	T	upstream_gene_variant	MODIFIER	MELO3C025759	MELO3C025759T1
chr11	25759666	T	C	upstream_gene_variant	MODIFIER	MELO3C025759	MELO3C025759T1
chr11	25759843	A	T	upstream_gene_variant	MODIFIER	MELO3C025759	MELO3C025759T1
chr11	25759898	A	G	upstream_gene_variant	MODIFIER	MELO3C025759	MELO3C025759T1
chr11	25760414	T	C	upstream_gene_variant	MODIFIER	MELO3C025759	MELO3C025759T1
chr11	25760418	A	G	upstream_gene_variant	MODIFIER	MELO3C025759	MELO3C025759T1
chr11	25760523	T	A	upstream_gene_variant	MODIFIER	MELO3C025759	MELO3C025759T1
chr11	25761847	T	C	upstream_gene_variant	MODIFIER	MELO3C025759	MELO3C025759T1
chr11	25762754	T	A	upstream_gene_variant	MODIFIER	MELO3C025759	MELO3C025759T1
chr11	25769017	T	C	upstream_gene_variant	MODIFIER	MELO3C025761	MELO3C025761T1
chr11	25770297	G	A	upstream_gene_variant	MODIFIER	MELO3C025761	MELO3C025761T1
chr11	25771093	C	T	intergenic_region	MODIFIER	MELO3C025761-MELO3C025762	MELO3C025761-MELO3C025762
chr11	25771502	A	G	intergenic_region	MODIFIER	MELO3C025761-MELO3C025762	MELO3C025761-MELO3C025762
chr11	25771739	A	G	intergenic_region	MODIFIER	MELO3C025761-MELO3C025762	MELO3C025761-MELO3C025762
chr11	25771910	A	C	intergenic_region	MODIFIER	MELO3C025761-MELO3C025762	MELO3C025761-MELO3C025762
chr11	25772807	T	C	intergenic_region	MODIFIER	MELO3C025761-MELO3C025762	MELO3C025761-MELO3C025762
chr11	25774994	T	C	intergenic_region	MODIFIER	MELO3C025761-MELO3C025762	MELO3C025761-MELO3C025762
chr11	25775385	A	T	intergenic_region	MODIFIER	MELO3C025761-MELO3C025762	MELO3C025761-MELO3C025762
chr11	25775388	A	C	intergenic_region	MODIFIER	MELO3C025761-MELO3C025762	MELO3C025761-MELO3C025762
chr11	25775514	A	G	intergenic_region	MODIFIER	MELO3C025761-MELO3C025762	MELO3C025761-MELO3C025762
chr11	25777295	G	A	upstream_gene_variant	MODIFIER	MELO3C025762	MELO3C025762T1
chr11	25777312	T	C	upstream_gene_variant	MODIFIER	MELO3C025762	MELO3C025762T1
chr11	25777520	G	T	upstream_gene_variant	MODIFIER	MELO3C025762	MELO3C025762T1
chr11	25777521	A	G	upstream_gene_variant	MODIFIER	MELO3C025762	MELO3C025762T1
chr11	25777552	C	T	upstream_gene_variant	MODIFIER	MELO3C025762	MELO3C025762T1
chr11	25777634	A	G	upstream_gene_variant	MODIFIER	MELO3C025762	MELO3C025762T1
chr11	25777657	C	T	upstream_gene_variant	MODIFIER	MELO3C025762	MELO3C025762T1
chr11	25777684	C	T	upstream_gene_variant	MODIFIER	MELO3C025762	MELO3C025762T1
chr11	25777724	G	A	upstream_gene_variant	MODIFIER	MELO3C025762	MELO3C025762T1
chr11	25777819	T	A	upstream_gene_variant	MODIFIER	MELO3C025762	MELO3C025762T1
chr11	25777856	T	C	upstream_gene_variant	MODIFIER	MELO3C025762	MELO3C025762T1
chr11	25778299	C	G	upstream_gene_variant	MODIFIER	MELO3C025762	MELO3C025762T1
chr11	25778481	G	A	upstream_gene_variant	MODIFIER	MELO3C025762	MELO3C025762T1
chr11	25778488	A	G	upstream_gene_variant	MODIFIER	MELO3C025762	MELO3C025762T1
chr11	25778533	T	C	upstream_gene_variant	MODIFIER	MELO3C025762	MELO3C025762T1
chr11	25778568	T	C	upstream_gene_variant	MODIFIER	MELO3C025762	MELO3C025762T1
chr11	25778705	T	C	upstream_gene_variant	MODIFIER	MELO3C025762	MELO3C025762T1
chr11	25778718	C	T	upstream_gene_variant	MODIFIER	MELO3C025762	MELO3C025762T1
chr11	25778855	T	G	upstream_gene_variant	MODIFIER	MELO3C025762	MELO3C025762T1
chr11	25779043	A	G	upstream_gene_variant	MODIFIER	MELO3C025762	MELO3C025762T1
chr11	25779142	T	C	upstream_gene_variant	MODIFIER	MELO3C025762	MELO3C025762T1
chr11	25779307	A	G	upstream_gene_variant	MODIFIER	MELO3C025762	MELO3C025762T1
chr11	25779446	G	T	upstream_gene_variant	MODIFIER	MELO3C025762	MELO3C025762T1
chr11	25779450	T	C	upstream_gene_variant	MODIFIER	MELO3C025762	MELO3C025762T1
chr11	25779688	T	G	upstream_gene_variant	MODIFIER	MELO3C025762	MELO3C025762T1
chr11	25779723	G	A	upstream_gene_variant	MODIFIER	MELO3C025762	MELO3C025762T1
chr11	25779993	A	G	upstream_gene_variant	MODIFIER	MELO3C025762	MELO3C025762T1
chr11	25780089	T	G	upstream_gene_variant	MODIFIER	MELO3C025762	MELO3C025762T1
chr11	25780233	C	T	upstream_gene_variant	MODIFIER	MELO3C025762	MELO3C025762T1
chr12	4006779	C	A	upstream_gene_variant	MODIFIER	MELO3C005045	MELO3C005045T1
chr12	4007428	A	T	upstream_gene_variant	MODIFIER	MELO3C005045	MELO3C005045T1
chr12	4014490	A	T	downstream_gene_variant	MODIFIER	MELO3C005045	MELO3C005045T1
chr12	4016853	C	A	intron_variant	MODIFIER	MELO3C005044	MELO3C005044T1
chr12	4016873	G	T	intron_variant	MODIFIER	MELO3C005044	MELO3C005044T1
chr12	4017653	C	T	intron_variant	MODIFIER	MELO3C005044	MELO3C005044T1
chr12	4020754	G	A	upstream_gene_variant	MODIFIER	MELO3C005044	MELO3C005044T1
chr12	4021214	G	C	upstream_gene_variant	MODIFIER	MELO3C005044	MELO3C005044T1
chr12	4021376	A	C	upstream_gene_variant	MODIFIER	MELO3C005044	MELO3C005044T1
chr12	4027844	G	A	upstream_gene_variant	MODIFIER	MELO3C005043	MELO3C005043T1
chr12	4028218	A	C	upstream_gene_variant	MODIFIER	MELO3C005043	MELO3C005043T1
chr12	4028641	A	G	upstream_gene_variant	MODIFIER	MELO3C005043	MELO3C005043T1
chr12	4028715	A	G	upstream_gene_variant	MODIFIER	MELO3C005043	MELO3C005043T1
chr12	4028812	A	G	upstream_gene_variant	MODIFIER	MELO3C005043	MELO3C005043T1
chr12	4029087	A	G	upstream_gene_variant	MODIFIER	MELO3C005043	MELO3C005043T1
chr12	4031049	A	T	upstream_gene_variant	MODIFIER	MELO3C005043	MELO3C005043T1
chr12	4031050	A	T	upstream_gene_variant	MODIFIER	MELO3C005043	MELO3C005043T1
chr12	4032009	T	C	upstream_gene_variant	MODIFIER	MELO3C005043	MELO3C005043T1
chr12	4138057	T	A	downstream_gene_variant	MODIFIER	MELO3C005039	MELO3C005039T1
chr12	4138113	A	G	downstream_gene_variant	MODIFIER	MELO3C005039	MELO3C005039T1
chr12	4138160	A	G	downstream_gene_variant	MODIFIER	MELO3C005039	MELO3C005039T1
chr12	4138285	T	C	downstream_gene_variant	MODIFIER	MELO3C005039	MELO3C005039T1
chr12	4138408	A	G	downstream_gene_variant	MODIFIER	MELO3C005039	MELO3C005039T1
chr12	4139726	A	G	downstream_gene_variant	MODIFIER	MELO3C005039	MELO3C005039T1
chr12	4140481	T	C	upstream_gene_variant	MODIFIER	MELO3C005038	MELO3C005038T1
chr12	4141532	T	C	upstream_gene_variant	MODIFIER	MELO3C005038	MELO3C005038T1
chr12	4142042	T	C	upstream_gene_variant	MODIFIER	MELO3C005038	MELO3C005038T1
chr12	4142349	T	C	upstream_gene_variant	MODIFIER	MELO3C005038	MELO3C005038T1
chr12	4142450	T	A	upstream_gene_variant	MODIFIER	MELO3C005038	MELO3C005038T1
chr12	4142626	A	G	upstream_gene_variant	MODIFIER	MELO3C005038	MELO3C005038T1
chr12	4142993	T	C	upstream_gene_variant	MODIFIER	MELO3C005038	MELO3C005038T1
chr12	4145472	A	G	intron_variant	MODIFIER	MELO3C005038	MELO3C005038T1
chr12	4145801	T	G	intron_variant	MODIFIER	MELO3C005038	MELO3C005038T1
chr12	4146777	A	G	downstream_gene_variant	MODIFIER	MELO3C005038	MELO3C005038T1
chr12	4147745	G	A	downstream_gene_variant	MODIFIER	MELO3C005038	MELO3C005038T1
chr12	4147780	C	A	downstream_gene_variant	MODIFIER	MELO3C005038	MELO3C005038T1
chr12	4148362	T	A	downstream_gene_variant	MODIFIER	MELO3C005038	MELO3C005038T1
chr12	4148401	C	G	downstream_gene_variant	MODIFIER	MELO3C005038	MELO3C005038T1
chr12	4148701	C	T	downstream_gene_variant	MODIFIER	MELO3C005038	MELO3C005038T1
chr12	4148787	C	T	downstream_gene_variant	MODIFIER	MELO3C005038	MELO3C005038T1
chr12	4148893	C	T	downstream_gene_variant	MODIFIER	MELO3C005038	MELO3C005038T1
chr12	4149790	A	T	upstream_gene_variant	MODIFIER	MELO3C005037	MELO3C005037T1
chr12	4150646	T	C	upstream_gene_variant	MODIFIER	MELO3C005037	MELO3C005037T1
chr12	4151962	C	T	upstream_gene_variant	MODIFIER	MELO3C005037	MELO3C005037T1
chr12	4152291	A	G	upstream_gene_variant	MODIFIER	MELO3C005037	MELO3C005037T1
chr12	4152741	T	C	upstream_gene_variant	MODIFIER	MELO3C005037	MELO3C005037T1
chr12	4153005	C	T	upstream_gene_variant	MODIFIER	MELO3C005037	MELO3C005037T1
chr12	4153068	G	T	upstream_gene_variant	MODIFIER	MELO3C005037	MELO3C005037T1
chr12	4153193	A	T	upstream_gene_variant	MODIFIER	MELO3C005037	MELO3C005037T1
chr12	4153221	A	C	upstream_gene_variant	MODIFIER	MELO3C005037	MELO3C005037T1
chr12	4153644	C	G	upstream_gene_variant	MODIFIER	MELO3C005037	MELO3C005037T1
chr12	4153963	A	G	upstream_gene_variant	MODIFIER	MELO3C005037	MELO3C005037T1
chr12	4154015	C	T	upstream_gene_variant	MODIFIER	MELO3C005037	MELO3C005037T1

## Sheet: InDels
S8 Table. InDel variations in MLO genes
Pseduo-chromosome	Position	Reference	Alteration	Gene Name	Transcript ID	Effect	Classification
chr0	10716635	TA	T	MELO3C000163	MELO3C000163T1	MODIFIER	downstream_gene_variant
chr0	10724108	CT	C	MELO3C000163-MELO3C000169	MELO3C000163-MELO3C000169	MODIFIER	intergenic_region
chr0	10726450	G	GA	MELO3C000163-MELO3C000169	MELO3C000163-MELO3C000169	MODIFIER	intergenic_region
chr0	10746232	A	ATCT	MELO3C000163-MELO3C000169	MELO3C000163-MELO3C000169	MODIFIER	intergenic_region
chr0	10746544	TGATCGATC	T	MELO3C000163-MELO3C000169	MELO3C000163-MELO3C000169	MODIFIER	intergenic_region
chr0	10747006	A	AGAGGCCCGAGCAACC	MELO3C000163-MELO3C000169	MELO3C000163-MELO3C000169	MODIFIER	intergenic_region
chr0	10767069	CAA	C	MELO3C000163-MELO3C000169	MELO3C000163-MELO3C000169	MODIFIER	intergenic_region
chr0	10776869	A	ATT	MELO3C000171	MELO3C000171T1	MODIFIER	upstream_gene_variant
chr3	22902199	GTTTTGT	G	MELO3C026524	MELO3C026524T1	MODIFIER	upstream_gene_variant
chr3	22912964	GTTTTTTT	G	MELO3C026525	MELO3C026525T1	MODIFIER	upstream_gene_variant
chr6	9640728	AATT	A	MELO3C019434	MELO3C019434T1	MODIFIER	upstream_gene_variant
chr6	9640953	C	CT	MELO3C019434	MELO3C019434T1	MODIFIER	upstream_gene_variant
chr6	9641043	C	CT	MELO3C019434	MELO3C019434T1	MODIFIER	upstream_gene_variant
chr6	9644805	AT	A	MELO3C019434	MELO3C019434T1	MODIFIER	upstream_gene_variant
chr6	9645102	GTT	G	MELO3C019434	MELO3C019434T1	MODIFIER	upstream_gene_variant
chr6	9645459	A	AT	MELO3C019434	MELO3C019434T1	MODIFIER	upstream_gene_variant
chr6	9646537	A	AT	MELO3C019434-MELO3C019435	MELO3C019434-MELO3C019435	MODIFIER	intergenic_region
chr6	9646868	CTT	C	MELO3C019434-MELO3C019435	MELO3C019434-MELO3C019435	MODIFIER	intergenic_region
chr6	9647708	A	AT	MELO3C019434-MELO3C019435	MELO3C019434-MELO3C019435	MODIFIER	intergenic_region
chr6	9652231	CA	C	MELO3C019434-MELO3C019435	MELO3C019434-MELO3C019435	MODIFIER	intergenic_region
chr6	9659239	G	GA	MELO3C019434-MELO3C019435	MELO3C019434-MELO3C019435	MODIFIER	intergenic_region
chr6	9669857	GAAA	G	MELO3C019434-MELO3C019435	MELO3C019434-MELO3C019435	MODIFIER	intergenic_region
chr6	9674467	CATT	C	MELO3C019434-MELO3C019435	MELO3C019434-MELO3C019435	MODIFIER	intergenic_region
chr6	9679619	A	AT	MELO3C019435	MELO3C019435T1	MODIFIER	5_prime_UTR_variant
chr6	9679968	GAA	G	MELO3C019435	MELO3C019435T1	MODIFIER	intron_variant
chr6	9689167	ATT	A	MELO3C019437	MELO3C019437T1	HIGH	frameshift_variant&stop_lost&splice_region_variant
chr6	35406958	TAAAA	T	MELO3C013762	MELO3C013762T1	MODIFIER	5_prime_UTR_variant
chr6	35409808	C	CTT	MELO3C013761	MELO3C013761T1	MODIFIER	upstream_gene_variant
chr6	35411949	ATT	A	MELO3C013761	MELO3C013761T1	MODIFIER	5_prime_UTR_variant
chr6	35412787	CTT	C	MELO3C013760	MELO3C013760T1	MODIFIER	upstream_gene_variant
chr6	35413837	ATTT	A	MELO3C013760	MELO3C013760T1	MODIFIER	upstream_gene_variant
chr6	35417437	C	CTTTT	MELO3C013759	MELO3C013759T1	MODIFIER	upstream_gene_variant
chr6	35418191	AACACACAC	A	MELO3C013759	MELO3C013759T1	MODIFIER	upstream_gene_variant
chr6	35418694	GCT	G	MELO3C013759	MELO3C013759T1	MODIFIER	upstream_gene_variant
chr6	35419339	GT	G	MELO3C013759	MELO3C013759T1	MODIFIER	upstream_gene_variant
chr6	35419576	AAAC	A	MELO3C013759	MELO3C013759T1	MODIFIER	upstream_gene_variant
chr6	35769133	TAA	T	MELO3C013711	MELO3C013711T1	MODIFIER	upstream_gene_variant
chr6	35778274	G	GA	MELO3C013710	MELO3C013710T1	MODIFIER	upstream_gene_variant
chr6	35780725	ATT	A	MELO3C013709	MELO3C013709T1	MODIFIER	downstream_gene_variant
chr7	2684728	GAA	G	MELO3C016710	MELO3C016710T1	MODIFIER	upstream_gene_variant
chr7	2685127	GC	G	MELO3C016710	MELO3C016710T1	MODIFIER	upstream_gene_variant
chr7	2685612	A	AG	MELO3C016710	MELO3C016710T1	MODIFIER	upstream_gene_variant
chr7	2687854	A	AT	MELO3C016710	MELO3C016710T1	MODIFIER	upstream_gene_variant
chr7	2688154	CCTTTAGTTT	C	MELO3C016710	MELO3C016710T1	MODIFIER	upstream_gene_variant
chr7	2688218	CA	C	MELO3C016710	MELO3C016710T1	MODIFIER	upstream_gene_variant
chr7	2689368	A	AT	MELO3C016710-MELO3C016709	MELO3C016710-MELO3C016709	MODIFIER	intergenic_region
chr7	2690233	G	GA	MELO3C016709	MELO3C016709T2	MODIFIER	upstream_gene_variant
chr7	2690884	AAATC	A	MELO3C016709	MELO3C016709T2	MODIFIER	upstream_gene_variant
chr7	2692584	A	ATT	MELO3C016709	MELO3C016709T2	MODIFIER	upstream_gene_variant
chr7	2693989	TA	T	MELO3C016709	MELO3C016709T2	MODIFIER	upstream_gene_variant
chr7	2694003	G	GT	MELO3C016709	MELO3C016709T2	MODIFIER	upstream_gene_variant
chr7	2697487	C	CATATTTTT	MELO3C016708	MELO3C016708T1	MODIFIER	downstream_gene_variant
chr7	2699982	C	CT	MELO3C016708	MELO3C016708T1	MODIFIER	downstream_gene_variant
chr7	2701230	ATT	A	MELO3C016708	MELO3C016708T1	MODIFIER	downstream_gene_variant
chr7	2701889	TA	T	MELO3C016709	MELO3C016709T2	MODIFIER	3_prime_UTR_variant
chr7	2703251	GT	G	MELO3C016708	MELO3C016708T1	MODIFIER	upstream_gene_variant
chr7	2703600	GAAA	G	MELO3C016708	MELO3C016708T1	MODIFIER	upstream_gene_variant
chr7	2703936	TA	T	MELO3C016708	MELO3C016708T1	MODIFIER	upstream_gene_variant
chr7	2704507	C	CTT	MELO3C016708	MELO3C016708T1	MODIFIER	upstream_gene_variant
chr7	2704514	C	CCG	MELO3C016708	MELO3C016708T1	MODIFIER	upstream_gene_variant
chr7	2704709	GAACA	G	MELO3C016708	MELO3C016708T1	MODIFIER	upstream_gene_variant
chr7	2706122	TA	T	MELO3C016708	MELO3C016708T1	MODIFIER	upstream_gene_variant
chr7	2706655	GAAA	G	MELO3C016708	MELO3C016708T1	MODIFIER	upstream_gene_variant
chr8	6576610	G	GA	MELO3C007978	MELO3C007978T1	MODIFIER	upstream_gene_variant
chr8	6576768	AT	A	MELO3C007978	MELO3C007978T1	MODIFIER	upstream_gene_variant
chr8	6582041	GAAAAAAAA	G	MELO3C007979	MELO3C007979T1	HIGH	frameshift_variant
chr8	6583659	CAAAA	C	MELO3C007980	MELO3C007980T1	MODIFIER	downstream_gene_variant
chr8	6586297	GTTT	G	MELO3C007980	MELO3C007980T1	MODERATE	disruptive_inframe_deletion
chr8	6587757	ATT	A	MELO3C007979	MELO3C007979T1	MODIFIER	downstream_gene_variant
chr8	6589824	GTT	G	MELO3C007981	MELO3C007981T1	MODIFIER	3_prime_UTR_variant
chr9	2910376	GA	G	MELO3C021515	MELO3C021515T2	MODIFIER	upstream_gene_variant
chr9	2912954	TA	T	MELO3C021515	MELO3C021515T2	LOW	splice_region_variant&intron_variant
chr9	2912979	C	CA	MELO3C021515	MELO3C021515T2	MODIFIER	5_prime_UTR_variant
chr9	2913218	ATT	A	MELO3C021515	MELO3C021515T2	MODIFIER	intron_variant
chr9	2922951	CT	C	MELO3C021516	MELO3C021516T1	MODIFIER	upstream_gene_variant
chr10	463956	CTTT	C	MELO3C012439	MELO3C012439T1	MODIFIER	3_prime_UTR_variant
chr10	464036	T	TA	MELO3C012439	MELO3C012439T1	MODIFIER	3_prime_UTR_variant
chr10	466397	AGT	A	MELO3C012438	MELO3C012438T1	MODIFIER	upstream_gene_variant
chr10	475409	GT	G	MELO3C012438	MELO3C012438T1	MODIFIER	downstream_gene_variant
chr11	334792	TTA	T	MELO3C023218	MELO3C023218T1	MODIFIER	downstream_gene_variant
chr11	337278	GTATA	G	MELO3C023219	MELO3C023219T1	LOW	splice_region_variant&intron_variant
chr11	337473	T	TGA	MELO3C023218	MELO3C023218T1	MODIFIER	downstream_gene_variant
chr11	337541	AATT	A	MELO3C023218	MELO3C023218T1	MODIFIER	downstream_gene_variant
chr11	338079	G	GA	MELO3C023220	MELO3C023220T1	MODIFIER	upstream_gene_variant
chr11	338488	TG	T	MELO3C023220	MELO3C023220T1	MODIFIER	upstream_gene_variant
chr11	338704	T	TA	MELO3C023220	MELO3C023220T1	MODIFIER	upstream_gene_variant
chr11	338831	GAATTT	G	MELO3C023220	MELO3C023220T1	MODIFIER	upstream_gene_variant
chr11	338845	TAA	T	MELO3C023220	MELO3C023220T1	MODIFIER	upstream_gene_variant
chr11	338901	G	GT	MELO3C023220	MELO3C023220T1	MODIFIER	upstream_gene_variant
chr11	345089	G	GATC	MELO3C023220	MELO3C023220T2	MODIFIER	3_prime_UTR_variant
chr11	25761084	T	TAA	MELO3C025760	MELO3C025760T1	MODIFIER	3_prime_UTR_variant
chr11	25761948	GT	G	MELO3C025759	MELO3C025759T1	MODIFIER	upstream_gene_variant
chr11	25762925	T	TA	MELO3C025759	MELO3C025759T1	MODIFIER	upstream_gene_variant
chr11	25763332	T	TAA	MELO3C025759	MELO3C025759T1	MODIFIER	upstream_gene_variant
chr11	25763504	TA	T	MELO3C025759	MELO3C025759T1	MODIFIER	upstream_gene_variant
chr11	25763709	T	TCG	MELO3C025759	MELO3C025759T1	MODIFIER	upstream_gene_variant
chr11	25769351	G	GAA	MELO3C025761	MELO3C025761T1	MODIFIER	upstream_gene_variant
chr11	25777876	CAA	C	MELO3C025762	MELO3C025762T1	MODIFIER	upstream_gene_variant
chr11	25778103	CG	C	MELO3C025762	MELO3C025762T1	MODIFIER	upstream_gene_variant
chr11	25778754	AATT	A	MELO3C025762	MELO3C025762T1	MODIFIER	upstream_gene_variant
chr11	25779569	ATTT	A	MELO3C025762	MELO3C025762T1	MODIFIER	upstream_gene_variant
chr11	25779747	A	AT	MELO3C025762	MELO3C025762T1	MODIFIER	upstream_gene_variant
chr11	25779895	C	CAA	MELO3C025762	MELO3C025762T1	MODIFIER	upstream_gene_variant
chr11	25780036	CT	C	MELO3C025762	MELO3C025762T1	MODIFIER	upstream_gene_variant
chr11	25780282	T	TAA	MELO3C025762	MELO3C025762T1	MODIFIER	upstream_gene_variant
chr11	31006317	GATT	G	MELO3C022485	MELO3C022485T1	MODIFIER	upstream_gene_variant
chr11	31011898	CTTA	C	MELO3C022486	MELO3C022486T1	MODIFIER	intron_variant
chr11	31014690	G	GT	MELO3C022486	MELO3C022486T1	MODIFIER	upstream_gene_variant
chr11	31019244	TAAA	T	MELO3C022487	MELO3C022487T1	MODIFIER	upstream_gene_variant
chr12	4008601	CT	C	MELO3C005045	MELO3C005045T1	MODIFIER	upstream_gene_variant
chr12	4014810	AT	A	MELO3C005045	MELO3C005045T1	MODIFIER	downstream_gene_variant
chr12	4014863	AT	A	MELO3C005045	MELO3C005045T1	MODIFIER	downstream_gene_variant
chr12	4017795	TA	T	MELO3C005044	MELO3C005044T1	MODIFIER	intron_variant
chr12	4020546	G	GT	MELO3C005044	MELO3C005044T1	MODIFIER	upstream_gene_variant
chr12	4020762	AT	A	MELO3C005044	MELO3C005044T1	MODIFIER	upstream_gene_variant
chr12	4028010	G	GTA	MELO3C005043	MELO3C005043T1	MODIFIER	upstream_gene_variant
chr12	4029034	G	GA	MELO3C005043	MELO3C005043T1	MODIFIER	upstream_gene_variant
chr12	4030629	G	GA	MELO3C005043	MELO3C005043T1	MODIFIER	upstream_gene_variant
chr12	4147154	T	TA	MELO3C005038	MELO3C005038T1	MODIFIER	downstream_gene_variant
chr12	4147496	TCC	T	MELO3C005038	MELO3C005038T1	MODIFIER	downstream_gene_variant
chr12	4151455	A	AG	MELO3C005037	MELO3C005037T1	MODIFIER	upstream_gene_variant
chr12	4151772	C	CTTAAGTTT	MELO3C005037	MELO3C005037T1	MODIFIER	upstream_gene_variant
chr12	4152698	CT	C	MELO3C005037	MELO3C005037T1	MODIFIER	upstream_gene_variant
chr12	4153143	T	TC	MELO3C005037	MELO3C005037T1	MODIFIER	upstream_gene_variant
chr12	4153611	ATT	A	MELO3C005037	MELO3C005037T1	MODIFIER	upstream_gene_variant
